# Supplementary material for: Translational Regulation of Pmt1 and Pmt2 by Bfr1 Affects Unfolded Protein O-Mannosylation
Source: Int J Mol Sci. 2019 Dec 10;20(24):6220. doi: 10.3390/ijms20246220 (PMC6940804; doi:10.3390/ijms20246220)
Supplement: Supplementary file 1 [file ijms-20-06220-s001.zip]

Archive with 4 entries (3 files):
- ijms-656847-for XML-supplementary/
- ijms-656847-for XML-supplementary/ijms-656847-for proofreading-supplementary_NR.pdf
- ijms-656847-for XML-supplementary/Suppl. Table 1. UPOM screening results.xlsx
- ijms-656847-for XML-supplementary/Suppl. Table 2. Ribosome profiling.xlsx
