# Supplementary material for: Translational Regulation of Pmt1 and Pmt2 by Bfr1 Affects Unfolded Protein O-Mannosylation
Source: Int J Mol Sci. 2019 Dec 10;20(24):6220. doi: 10.3390/ijms20246220 (PMC6940804; doi:10.3390/ijms20246220)
Supplement: Supplementary file 1 [file ijms-20-06220-s001.zip › ijms-656847-for XML-supplementary/Suppl. Table 2. Ribosome profiling.xlsx]

## Sheet: Sheet_1
Legend:	(1) according to Lapointe CP, Wilinski D, Saunders HA, Wickens M.: Protein-RNA networks revealed through covalent RNA marks. (2015) Nat Methods. 12, 1163-1170
	(2) according to Ast T, Cohen G, Schuldiner M.: A network of cytosolic factors targets SRP-independent proteins to the endoplasmic reticulum. (2013) Cell. 152, 1134-1145
Systematic_Name	Standard_Name	log2FoldChange_Post	lfcSE_Post	baseMean	log2FoldChange	lfcSE	stat	pvalue	padj	weight	class (1)	rank (1)	secretome (2)
Q0045	COX1	0.177752	0.340936	97.1048	2.09688	0.857861	2.44432	0.0145127	0.19108	0.543188	NA	NA	FALSE
Q0050	AI1	1.3134	0.854433	295.61	1.91015	0.644872	2.96206	0.00305592	0.029429	1.44154	NA	NA	FALSE
Q0055	AI2	1.33106	1.22068	267.793	2.16587	0.762795	2.83939	0.00451994	0.0378738	1.58181	NA	NA	FALSE
Q0060	AI3	0.191028	0.346411	19.4084	1.66541	0.756316	2.202	0.0276654	1	0.00188237	NA	NA	FALSE
Q0065	AI4	1.5702	0.590392	58.7381	1.90762	0.520393	3.66573	0.000246634	0.00914032	0.500651	NA	NA	FALSE
Q0070	AI5_ALPHA	1.69467	0.580126	64.1546	2.00812	0.519439	3.86594	0.000110663	0.0047174	0.498265	NA	NA	FALSE
Q0080	ATP8	0.0914441	0.266401	9.00332	1.85495	1.07921	1.7188	0.0856513	1	0.0451406	NA	NA	FALSE
Q0085	ATP6	0.241674	0.391191	41.0133	1.21918	0.590019	2.06634	0.0387962	1	0.0639735	NA	NA	FALSE
Q0105	COB	0.773521	0.639523	51.9671	1.26927	0.474512	2.67488	0.00747549	0.119146	0.546583	NA	NA	FALSE
Q0110	BI2	0.184734	0.334398	27.1952	1.46293	0.710914	2.05781	0.0396079	1	0.0639735	NA	NA	FALSE
Q0115	BI3	0.246657	0.421136	30.2373	1.52679	0.667157	2.2885	0.0221087	0.826312	0.0639735	NA	NA	FALSE
Q0120	BI4	0.662131	0.977965	40.569	1.41658	0.554881	2.55295	0.0106815	0.586926	0.0639735	NA	NA	FALSE
Q0130	OLI1	0.0192778	0.24166	167.549	0.357233	1.05165	0.339688	0.734091	1	1.29148	NA	NA	FALSE
Q0140	VAR1	0.0393852	0.249581	42.6609	1.81826	1.58881	1.14441	0.252452	0.971154	0.498265	NA	NA	FALSE
Q0160	SCEI	0.102702	0.276798	6.06753	3.51476	1.44468	2.4329	0.0149783	0.814432	0.0451406	NA	NA	FALSE
Q0182	NA	0.0545335	0.253695	3.94607	2.57151	1.62044	1.58693	0.112529	1	0.0639735	NA	NA	FALSE
Q0250	COX2	1.78493	0.533108	61.032	2.04773	0.490177	4.17753	2.94688e-05	0.00153899	0.498265	NA	NA	FALSE
Q0255	NA	0.00286339	0.245409	1.79975	0.203981	2.14517	0.0950884	0.924245	1	0.0451406	NA	NA	FALSE
Q0275	COX3	1.14062	0.692429	56.2208	1.62724	0.543505	2.99397	0.00275375	0.062328	0.498265	NA	NA	FALSE
YAL001C	TFC3	-0.329805	0.254791	163.602	-0.522255	0.258678	-2.01893	0.043494	0.203834	1.46824	NA	NA	FALSE
YAL002W	VPS8	-0.0110345	0.199241	85.8608	-0.0320469	0.336522	-0.0952297	0.924132	1	0.500651	NA	NA	FALSE
YHR215W	PHO12	-2.88488	0.15957	1294.28	-2.90241	0.159126	-18.2397	2.49837e-74	2.50863e-71	1.99547	A	71	TRUE
YAL005C	SSA1	-0.157537	0.119201	21458.3	-0.187694	0.127535	-1.47171	0.1411	0.365371	1.94417	D	1126	FALSE
YGL027C	CWH41	-1.1296	0.193686	542.579	-1.18324	0.190181	-6.22169	4.91835e-10	3.36182e-08	2.04514	A	89	TRUE
YAL008W	FUN14	-0.210033	0.25852	99.4106	-0.481625	0.329635	-1.46109	0.143992	0.767946	0.498265	NA	NA	TRUE
YAL009W	SPO7	0.0210149	0.216369	45.9816	0.0865172	0.439757	0.196738	0.844032	1	0.498265	NA	NA	TRUE
YAL010C	MDM10	0.00297587	0.205573	71.8052	0.00883621	0.368685	0.0239668	0.980879	1	0.500651	NA	NA	FALSE
YAL011W	SWC3	-0.1104	0.232883	58.725	-0.373812	0.401099	-0.931968	0.351353	1	0.546583	NA	NA	FALSE
YAL012W	CYS3	0.4797	0.171065	4653.27	0.555024	0.166673	3.33002	0.000868413	0.00873261	1.88569	D	1182	FALSE
YAL013W	DEP1	0.45185	0.327308	123.723	0.705139	0.301277	2.3405	0.0192579	0.23202	0.533602	NA	NA	FALSE
YAL014C	SYN8	-0.00109602	0.211094	64.4488	-0.00502339	0.40285	-0.0124696	0.990051	1	0.500651	NA	NA	TRUE
YAL015C	NTG1	-0.131088	0.257308	39.6351	-0.570358	0.484374	-1.17752	0.238989	1	0.0639735	NA	NA	FALSE
YAL016C-A	NA	-0.00514653	0.247033	0.234912	-0.592488	4.94414	-0.119837	0.904613	1	0.00188237	NA	NA	FALSE
YAL016W	TPD3	-0.119879	0.141152	944.288	-0.17341	0.161248	-1.07543	0.282183	0.533936	1.99547	NA	NA	FALSE
YAL017W	PSK1	-0.152659	0.182842	255.521	-0.255286	0.220043	-1.16017	0.245981	0.553348	1.63647	NA	NA	FALSE
YAL019W	FUN30	-0.101267	0.159585	401.43	-0.158689	0.194555	-0.815649	0.414701	0.665372	1.94417	NA	NA	FALSE
YAL020C	ATS1	0.699246	0.585808	63.861	1.16292	0.44584	2.60837	0.0090974	0.135566	0.546583	NA	NA	FALSE
YAL021C	CCR4	0.145557	0.15156	542.889	0.204943	0.172015	1.19143	0.233485	0.478457	1.99547	NA	NA	FALSE
YHL040C	ARN1	-2.7583	0.203079	507.772	-2.78775	0.203097	-13.7262	7.07336e-43	2.96996e-40	2.04514	B	254	TRUE
YOR254C	SEC63	-0.954066	0.164137	980.861	-1.0023	0.16097	-6.22664	4.76545e-10	3.45246e-08	1.88569	A	41	TRUE
YAL024C	LTE1	-0.073475	0.195626	117.23	-0.172403	0.291787	-0.590852	0.55462	1	0.500651	NA	NA	FALSE
YAL025C	MAK16	-0.143296	0.166434	351.167	-0.221484	0.196004	-1.13	0.258478	0.61066	1.44154	NA	NA	FALSE
YAL026C	DRS2	-0.243823	0.177276	412.323	-0.340008	0.189268	-1.79644	0.0724242	0.242252	1.88569	NA	NA	TRUE
YAL026C-A	NA	-0.0818326	0.248143	21.3661	-0.626365	0.660059	-0.948953	0.342645	1	0.0955951	C	826	FALSE
YAL027W	SAW1	-0.00186839	0.224765	31.2977	-0.0121784	0.538213	-0.0226275	0.981947	1	0.0639735	NA	NA	FALSE
YAL028W	FRT2	-0.0388871	0.244427	8.61072	-0.69934	1.01469	-0.689217	0.490687	1	0.0451406	NA	NA	TRUE
YAL029C	MYO4	-0.0594588	0.152446	407.847	-0.0926224	0.188674	-0.490913	0.623488	0.792492	1.99547	NA	NA	FALSE
YAL030W	SNC1	0.108355	0.192177	157.237	0.217485	0.260404	0.835181	0.403616	0.792492	1.29148	NA	NA	TRUE
YAL031C	GIP4	-0.065863	0.199861	101.212	-0.167627	0.311336	-0.538411	0.590293	1	0.498265	NA	NA	FALSE
YAL032C	PRP45	0.169964	0.259179	65.822	0.502943	0.384519	1.30798	0.19088	0.840231	0.533602	NA	NA	FALSE
YAL033W	POP5	0.151059	0.220129	111.706	0.336464	0.298366	1.12769	0.259452	0.981435	0.500651	NA	NA	FALSE
YAL034C	FUN19	0.181413	0.338206	15.4322	1.82596	0.811383	2.25042	0.0244221	0.722637	0.0955951	NA	NA	FALSE
YAL034W-A	MTW1	-0.123893	0.256691	36.1707	-0.588289	0.511391	-1.15037	0.249991	1	0.0955951	NA	NA	FALSE
YAL035W	FUN12	-0.177455	0.124884	3567.56	-0.220204	0.133178	-1.65345	0.0982391	0.278468	2.04514	NA	NA	FALSE
YAL036C	RBG1	0.139832	0.148342	749.636	0.195577	0.168234	1.16253	0.245021	0.484954	2.04514	NA	NA	FALSE
YAL038W	CDC19	0.100127	0.132579	79123.4	0.136624	0.150644	0.906937	0.36444	0.635169	1.88569	D	1056	FALSE
YAL039C	CYC3	0.232929	0.278434	99.4332	0.540224	0.339188	1.5927	0.111228	0.682235	0.498265	NA	NA	FALSE
YAL040C	CLN3	0.223153	0.248683	119.793	0.452222	0.295938	1.5281	0.126488	0.692193	0.546583	NA	NA	FALSE
YAL041W	CDC24	0.0211116	0.158458	305.989	0.0353399	0.205997	0.171555	0.863787	1	1.44154	NA	NA	FALSE
YCL045C	EMC1	-0.932215	0.1614	890.671	-0.97951	0.158178	-6.19247	5.92298e-10	3.98102e-08	1.94417	A	68	TRUE
YAL043C	PTA1	0.302777	0.206719	277.926	0.430646	0.212337	2.02813	0.0425475	0.217392	1.29148	NA	NA	FALSE
YOL158C	ENB1	-2.54484	0.167977	1140.11	-2.56665	0.167885	-15.2882	9.17078e-53	5.84674e-50	1.88569	B	292	TRUE
YAL044W-A	NA	0.15368	0.223571	110.624	0.349257	0.303614	1.15033	0.250006	0.966989	0.498265	NA	NA	FALSE
YAL046C	AIM1	0.0681152	0.209669	77.6014	0.199527	0.350903	0.56861	0.569621	1	0.500651	NA	NA	FALSE
YAL047C	SPC72	0.0605524	0.215426	59.7148	0.205807	0.389388	0.52854	0.597125	1	0.500651	NA	NA	FALSE
YAL048C	GEM1	-0.0511555	0.210278	72.5692	-0.165081	0.369303	-0.447008	0.654869	1	0.543188	NA	NA	FALSE
YAL049C	AIM2	0.136338	0.180188	250.663	0.230943	0.221323	1.04346	0.296733	0.64882	1.46824	NA	NA	FALSE
YAL051W	OAF1	-0.019507	0.17316	190.168	-0.0386671	0.241439	-0.160152	0.872761	1	1.46824	NA	NA	FALSE
YKR093W	PTR2	-2.14822	0.248894	263.358	-2.20344	0.244627	-9.00736	2.11068e-19	7.20097e-17	1.46824	B	392	TRUE
YAL054C	ACS1	-0.00460154	0.24344	4.82181	-0.15839	1.38241	-0.114575	0.908782	1	0.00188237	NA	NA	FALSE
YAL055W	PEX22	-0.0311746	0.225503	32.8692	-0.170485	0.525817	-0.324229	0.745765	1	0.0451406	NA	NA	TRUE
YAL056W	GPB2	0.0228584	0.198219	96.437	0.0621108	0.326658	0.19014	0.849199	1	0.533602	NA	NA	FALSE
YAL058W	CNE1	-0.528407	0.402887	80.8055	-0.853955	0.351176	-2.4317	0.0150281	0.206489	0.498265	C	1033	TRUE
YAL059W	ECM1	-0.0220108	0.179081	166.569	-0.0464344	0.259011	-0.179276	0.857721	1	1.29148	NA	NA	FALSE
YAL060W	BDH1	-0.00368818	0.151504	491.127	-0.00624442	0.191395	-0.0326258	0.973973	0.980648	1.88569	C	643	FALSE
YAL061W	BDH2	-0.0702584	0.240685	24.5287	-0.474486	0.602606	-0.78739	0.431054	1	0.0955951	NA	NA	FALSE
YAL062W	GDH3	0.0794118	0.24469	27.0227	0.539422	0.602397	0.895459	0.370542	1	0.00188237	NA	NA	FALSE
YAL063C	FLO9	0.0380661	0.246875	5.06153	1.03114	1.26739	0.813596	0.415877	1	0.0955951	NA	NA	TRUE
YAL064W-B	NA	0.00689067	0.246671	0.909543	1.42368	3.32681	0.427941	0.668694	1	0.0451406	NA	NA	TRUE
YAL067C	SEO1	-0.000172143	0.241921	6.06935	-0.00747687	1.18013	-0.00633565	0.994945	1	0.0451406	NA	NA	TRUE
YAL069W	NA	0.00689067	0.246671	0.909543	1.42368	3.32681	0.427941	0.668694	1	0.0585975	NA	NA	FALSE
YDR518W	EUG1	-1.24214	0.23395	279.126	-1.3199	0.22835	-5.78017	7.46232e-09	6.43188e-07	1.29148	A	159	TRUE
YAR002W	NUP60	0.0794931	0.163942	371.659	0.132572	0.20706	0.640256	0.522006	0.766336	1.81575	NA	NA	FALSE
YAR003W	SWD1	-0.0487223	0.209926	70.2154	-0.15772	0.373785	-0.421955	0.673058	1	0.533602	NA	NA	FALSE
YAR007C	RFA1	-0.0474121	0.145542	499.387	-0.0717434	0.17737	-0.404484	0.685857	0.834789	1.94417	C	670	FALSE
YAR008W	SEN34	-0.0785727	0.223551	58.5246	-0.286409	0.414211	-0.691457	0.489278	1	0.500651	NA	NA	FALSE
YAR014C	BUD14	-0.106961	0.180938	211.084	-0.195739	0.2355	-0.831164	0.405881	0.793409	1.29148	NA	NA	FALSE
YAR015W	ADE1	-0.153691	0.149696	580.89	-0.213599	0.168132	-1.27042	0.203934	0.459049	1.88569	NA	NA	FALSE
YAR018C	KIN3	0.0459833	0.202557	85.7032	0.129327	0.335504	0.385472	0.699888	1	0.546583	NA	NA	FALSE
YAR019C	CDC15	0.0352713	0.207357	69.1651	0.112026	0.36958	0.303116	0.761802	1	0.533602	NA	NA	FALSE
YAR023C	NA	-0.00514653	0.247033	0.234912	-0.592488	4.94414	-0.119837	0.904613	1	0.0639735	NA	NA	TRUE
YAR027W	UIP3	-0.583508	0.314434	129.351	-0.792182	0.286691	-2.76319	0.00572387	0.0486103	1.44154	C	660	TRUE
YAR028W	NA	-0.15939	0.249017	69.202	-0.458716	0.371081	-1.23616	0.216399	0.891959	0.533602	D	1081	TRUE
YAR029W	NA	-0.0123472	0.247274	0.674363	-2.25724	3.5139	-0.642374	0.52063	1	0.0451406	NA	NA	FALSE
YAR030C	NA	0.00689067	0.246671	0.909543	1.42368	3.32681	0.427941	0.668694	1	0.0451406	NA	NA	FALSE
YAR031W	PRM9	-0.235406	0.377288	29.3659	-1.1789	0.590143	-1.99766	0.0457538	1	0.0639735	NA	NA	TRUE
YAR033W	MST28	-0.0682925	0.237192	28.0438	-0.41071	0.563475	-0.728887	0.466071	1	0.0955951	NA	NA	TRUE
YAR035W	YAT1	0.0383505	0.243996	11.231	0.647284	0.970226	0.667147	0.504678	1	0.00188237	NA	NA	FALSE
YAR042W	SWH1	-0.0557739	0.154095	369.754	-0.0892713	0.192423	-0.463932	0.642696	0.793409	2.04514	NA	NA	FALSE
YAR050W	FLO1	-0.00314726	0.246033	1.1196	-0.298746	2.66917	-0.111925	0.910883	1	0.0955951	NA	NA	TRUE
YAR066W	NA	-0.0800767	0.249627	22.2029	-0.690529	0.692075	-0.997766	0.318393	1	0.0955951	NA	NA	TRUE
YAR068W	NA	-0.00703515	0.245496	2.04144	-0.506529	2.03198	-0.249279	0.803145	1	0.0955951	NA	NA	FALSE
YAR071W	PHO11	-2.80957	0.161423	1128.76	-2.82796	0.160766	-17.5906	2.91032e-69	2.13847e-66	2.04514	NA	NA	TRUE
YAR073W	IMD1	-0.118722	0.19054	193.56	-0.228907	0.25071	-0.913036	0.361223	0.706921	1.46824	NA	NA	FALSE
YAR075W	NA	-0.065713	0.216492	61.8643	-0.224174	0.391293	-0.572906	0.566708	1	0.543188	NA	NA	FALSE
YBL001C	ECM15	-0.0378024	0.15481	370.586	-0.0617453	0.196105	-0.314859	0.752869	0.888104	1.88569	NA	NA	FALSE
YBL002W	HTB2	0.314927	0.13773	2463.68	0.369578	0.138864	2.66143	0.00778098	0.0488968	1.94417	C	619	FALSE
YBL003C	HTA2	0.642059	0.190658	2479.69	0.722962	0.183856	3.93221	8.41675e-05	0.00112826	2.04514	NA	NA	FALSE
YBL004W	UTP20	-0.0743233	0.123073	1663.37	-0.0913978	0.139075	-0.657182	0.511064	0.744569	1.88569	NA	NA	FALSE
YBL005W	PDR3	-0.110896	0.214714	98.1736	-0.28446	0.322787	-0.881263	0.378175	1	0.543188	NA	NA	FALSE
YBL006C	LDB7	0.224847	0.242435	154.982	0.437003	0.284466	1.53622	0.124484	0.401097	1.46824	NA	NA	FALSE
YBL007C	SLA1	0.157404	0.133597	1382.69	0.202674	0.145735	1.3907	0.164317	0.390801	2.04514	D	1203	FALSE
YBL008W	HIR1	-0.121342	0.21511	102.809	-0.296828	0.315222	-0.941647	0.346373	1	0.543188	NA	NA	FALSE
YBL009W	ALK2	0.0774722	0.184912	183.64	0.157062	0.258513	0.60756	0.54348	0.862982	1.44154	NA	NA	FALSE
YBL010C	NA	-0.0117425	0.210569	56.6597	-0.0434969	0.401846	-0.108243	0.913803	1	0.500651	NA	NA	FALSE
YBL011W	SCT1	-0.0480156	0.171026	244.955	-0.0899264	0.230321	-0.390439	0.696212	0.954712	1.44154	NA	NA	TRUE
YBL013W	FMT1	0.091514	0.247	26.3562	0.549153	0.56981	0.963748	0.335172	1	0.0451406	NA	NA	FALSE
YBL014C	RRN6	0.0724357	0.216926	72.5404	0.23759	0.379562	0.625958	0.531343	1	0.546583	NA	NA	FALSE
YBL015W	ACH1	0.221109	0.211927	188.579	0.371958	0.2406	1.54596	0.122114	0.401097	1.44154	NA	NA	FALSE
YBL016W	FUS3	-0.0355434	0.191206	124.832	-0.0863552	0.294131	-0.293595	0.769068	1	0.546583	NA	NA	FALSE
YBR229C	ROT2	-0.983613	0.207894	368.717	-1.05721	0.201373	-5.25002	1.52083e-07	7.09107e-06	1.81575	A	85	TRUE
YBL018C	POP8	-0.158406	0.247051	84.2997	-0.449969	0.363542	-1.23774	0.215814	0.919227	0.498265	NA	NA	FALSE
YBL019W	APN2	-0.104775	0.25419	27.4104	-0.641438	0.589176	-1.0887	0.276285	1	0.0451406	NA	NA	FALSE
YBL020W	RFT1	-0.529583	0.29594	149.176	-0.727	0.274366	-2.64975	0.00805515	0.0570762	1.63647	C	886	TRUE
YBL021C	HAP3	-0.033906	0.217552	46.8668	-0.140665	0.438428	-0.32084	0.748332	1	0.543188	NA	NA	FALSE
YBL022C	PIM1	-0.102637	0.133902	874.298	-0.138588	0.152351	-0.909662	0.363001	0.633353	1.88569	D	1229	FALSE
YBL023C	MCM2	-0.042099	0.158681	310.017	-0.0706342	0.204383	-0.345597	0.729645	0.962277	1.46824	NA	NA	FALSE
YBL024W	NCL1	-0.155768	0.134506	1159.15	-0.2021	0.147351	-1.37155	0.170203	0.408883	1.94417	NA	NA	FALSE
YBL025W	RRN10	0.00233411	0.222073	35.5057	0.0108647	0.509809	0.0213113	0.982997	1	0.0955951	NA	NA	FALSE
YDR135C	YCF1	-1.55799	0.157867	986.833	-1.58809	0.156723	-10.1331	3.93882e-24	1.35311e-21	1.94417	B	342	TRUE
YGL012W	ERG4	-0.661468	0.142637	1549.44	-0.707888	0.139806	-5.06337	4.11918e-07	1.47718e-05	1.99547	A	5	TRUE
YBL028C	NA	-0.107602	0.166859	309.719	-0.176336	0.206571	-0.853634	0.393308	0.701882	1.63647	NA	NA	FALSE
YBL029C-A	NA	0.060758	0.236629	24.8486	0.391419	0.587077	0.666725	0.504948	1	0.00188237	NA	NA	FALSE
YBL029W	NA	-0.0187729	0.241271	8.00356	-0.347968	1.02854	-0.338314	0.735127	1	0.0451406	NA	NA	FALSE
YBR093C	PHO5	-1.53805	0.211146	435.018	-1.59182	0.207057	-7.68785	1.49627e-14	2.65132e-12	1.99547	B	278	TRUE
YBL031W	SHE1	-0.0285774	0.222632	36.7808	-0.142641	0.494692	-0.288344	0.773084	1	0.0955951	NA	NA	FALSE
YBL032W	HEK2	0.0972324	0.15398	610.322	0.147138	0.18475	0.796414	0.425791	0.695412	1.81575	NA	NA	FALSE
YBL033C	RIB1	-0.0127864	0.183797	137.394	-0.0291896	0.274268	-0.106427	0.915244	1	1.58181	NA	NA	FALSE
YBL034C	STU1	-0.0486583	0.173324	198.04	-0.0929539	0.236789	-0.39256	0.694644	0.99866	1.29148	NA	NA	FALSE
YBL035C	POL12	0.0817316	0.180326	187.502	0.157104	0.243767	0.644485	0.519261	0.842785	1.44154	NA	NA	FALSE
YBL036C	NA	-0.187848	0.177588	350.46	-0.284854	0.201776	-1.41173	0.158028	0.489834	1.29148	NA	NA	FALSE
YBL037W	APL3	0.0667965	0.169798	227.684	0.118393	0.223695	0.52926	0.596625	0.939091	1.29148	NA	NA	FALSE
YBL038W	MRPL16	-0.117761	0.215517	97.1065	-0.294886	0.320074	-0.921306	0.356891	1	0.543188	NA	NA	FALSE
YBL039C	URA7	-0.332174	0.140422	1730.3	-0.389232	0.141135	-2.75788	0.00581777	0.0385165	1.99547	NA	NA	FALSE
YBL039C-A	NA	-0.170428	0.253458	97.7612	-0.474238	0.369778	-1.28249	0.199669	0.849242	0.546583	NA	NA	FALSE
YBL039W-B	NA	-0.0670266	0.25787	4.49142	-2.75866	1.65383	-1.66805	0.0953064	1	0.0451406	NA	NA	FALSE
YBL040C	ERD2	-0.138331	0.164876	352.508	-0.212693	0.194632	-1.0928	0.274483	0.623234	1.46824	C	472	TRUE
YBL041W	PRE7	-0.0483732	0.134295	766.98	-0.0680865	0.158258	-0.430226	0.667031	0.806949	2.04514	NA	NA	FALSE
YBL042C	FUI1	0.0703043	0.14672	468.191	0.104673	0.176904	0.591696	0.554054	0.77199	1.88569	NA	NA	TRUE
YBL045C	COR1	0.393475	0.175496	503.372	0.478434	0.17311	2.76375	0.00571413	0.0396001	1.88569	NA	NA	FALSE
YBL046W	PSY4	0.0316829	0.188399	123.409	0.0730824	0.286921	0.254713	0.798945	1	0.546583	NA	NA	FALSE
YBL047C	EDE1	0.0887099	0.119438	1927.93	0.11263	0.132944	0.847203	0.396882	0.636617	2.04514	D	1128	FALSE
YBL049W	MOH1	-0.0104048	0.247182	0.5645	-1.99396	3.77017	-0.528877	0.596891	1	0.00188237	NA	NA	FALSE
YBL050W	SEC17	-0.177566	0.17244	357.641	-0.266973	0.196192	-1.36077	0.173585	0.401097	2.04514	NA	NA	FALSE
YBL051C	PIN4	0.174693	0.145665	698.14	0.232551	0.159504	1.45796	0.144851	0.371044	1.94417	NA	NA	FALSE
YOR336W	KRE5	-1.51454	0.245052	257.676	-1.587	0.241339	-6.5758	4.83933e-11	6.43539e-09	1.29148	B	271	TRUE
YBL054W	TOD6	0.127117	0.190076	190.26	0.23727	0.245759	0.965458	0.334315	0.72779	1.29148	NA	NA	FALSE
YBL055C	NA	0.177672	0.214512	150.094	0.341354	0.265709	1.28469	0.1989	0.524407	1.44154	NA	NA	FALSE
YBL056W	PTC3	-0.245286	0.166996	613.071	-0.327802	0.176851	-1.85356	0.0638028	0.22785	1.81575	D	1076	FALSE
YBL057C	PTH2	-0.00159252	0.178018	158.995	-0.0036046	0.25671	-0.0140415	0.988797	1	1.58181	C	965	FALSE
YBL058W	SHP1	-0.0252841	0.139966	653.563	-0.0371751	0.168943	-0.220045	0.825836	0.890943	2.04514	D	1204	FALSE
YBL059C-A	CMC2	0.035691	0.207202	76.3961	0.113092	0.369481	0.306083	0.759542	1	0.543188	NA	NA	FALSE
YBL059W	NA	-0.00220218	0.224145	31.5126	-0.0137354	0.531223	-0.0258561	0.979372	1	0.0585975	NA	NA	FALSE
YBL060W	YEL1	0.0438644	0.205368	76.9953	0.129417	0.351071	0.368634	0.7124	1	0.546583	NA	NA	FALSE
YBL061C	SKT5	0.0473121	0.165171	247.59	0.0829371	0.217367	0.381553	0.702793	1	1.29148	C	866	FALSE
YBL063W	KIP1	0.0954221	0.203675	125.886	0.227071	0.299783	0.757449	0.448781	1	0.546583	NA	NA	FALSE
YBL064C	PRX1	0.351332	0.251198	205.809	0.530637	0.24962	2.12578	0.0335215	0.172355	1.44154	NA	NA	FALSE
YBL066C	SEF1	0.0297676	0.208691	67.6749	0.0986927	0.381219	0.258887	0.795722	1	0.498265	NA	NA	FALSE
YBL067C	UBP13	-0.017514	0.173558	193.889	-0.0352441	0.243728	-0.144604	0.885024	1	1.29148	NA	NA	FALSE
YBL068W	PRS4	0.0337518	0.156792	326.96	0.0555521	0.200927	0.276478	0.782181	0.962208	1.58181	NA	NA	FALSE
YBL068W-A	NA	-0.0822136	0.240792	33.6129	-0.462689	0.552256	-0.837816	0.402134	1	0.0955951	NA	NA	FALSE
YBL069W	AST1	-0.0450025	0.173089	205.34	-0.0862354	0.237279	-0.363435	0.71628	0.957383	1.46824	NA	NA	FALSE
YBL071C	NA	0.000712061	0.246693	0.457532	0.716357	4.21468	0.169967	0.865036	1	0.0955951	NA	NA	FALSE
YBL071C-B	NA	0.0763066	0.260849	6.40941	2.24546	1.29243	1.73739	0.0823184	1	0.0639735	NA	NA	FALSE
YBL071W-A	KTI11	-0.208509	0.245162	110.011	-0.440136	0.303522	-1.4501	0.147031	0.750477	0.533602	NA	NA	FALSE
YBL072C	RPS8A	-0.0462262	0.114028	7752.74	-0.0572972	0.127687	-0.44873	0.653626	0.828455	1.88569	D	1214	FALSE
YBL074C	AAR2	-0.0189652	0.21708	45.6202	-0.0829916	0.448559	-0.185018	0.853215	1	0.498265	NA	NA	FALSE
YBL075C	SSA3	0.0700483	0.254406	9.3863	1.2098	1.01043	1.19732	0.231183	1	0.0451406	NA	NA	FALSE
YDR307W	PMT7	-1.50035	0.269651	184.142	-1.58796	0.264022	-6.01447	1.80472e-09	1.42877e-07	1.58181	B	411	TRUE
YBL078C	ATG8	-0.0518961	0.224054	45.1586	-0.234393	0.468039	-0.500798	0.616513	1	0.546583	NA	NA	FALSE
YBL079W	NUP170	-0.107595	0.14003	680.999	-0.149462	0.160933	-0.928719	0.353035	0.606666	1.99547	NA	NA	FALSE
YBL080C	PET112	-0.0442807	0.230054	30.2601	-0.26299	0.55752	-0.471713	0.637131	1	0.0955951	NA	NA	FALSE
YBL081W	NA	0.183213	0.225064	141.128	0.371551	0.284302	1.30689	0.19125	0.515922	1.44154	NA	NA	FALSE
YBL082C	ALG3	-0.15851	0.204739	162.105	-0.303532	0.258647	-1.17354	0.24058	0.545785	1.63647	C	995	TRUE
YBL083C	NA	-0.19776	0.307003	39.4552	-0.778386	0.485911	-1.60191	0.109175	1	0.0955951	NA	NA	FALSE
YBL084C	CDC27	0.0666654	0.200585	104.557	0.171393	0.314236	0.545426	0.585461	1	0.543188	NA	NA	FALSE
YBL085W	BOI1	0.0779647	0.173676	243.868	0.140762	0.229144	0.614294	0.539021	0.85087	1.46824	NA	NA	FALSE
YBL086C	NA	0.0798397	0.215438	78.4855	0.243882	0.364431	0.669212	0.50336	1	0.500651	NA	NA	FALSE
YOR316C	COT1	-1.267	0.210287	333.581	-1.32948	0.206169	-6.44848	1.1298e-10	1.34832e-08	1.29148	B	394	TRUE
YBL088C	TEL1	-0.0363693	0.20734	71.13	-0.11677	0.366552	-0.318563	0.750058	1	0.533602	NA	NA	FALSE
YCR017C	CWH43	-1.22095	0.174799	683.248	-1.26624	0.17207	-7.35886	1.85494e-13	2.37042e-11	2.04514	B	181	TRUE
YBL090W	MRP21	-0.0237492	0.196425	95.4118	-0.0640591	0.321126	-0.199483	0.841885	1	0.533602	NA	NA	FALSE
YBL091C	MAP2	-0.0645099	0.149166	702.078	-0.0986425	0.182641	-0.540089	0.589135	0.77236	1.99547	C	861	FALSE
YBL091C-A	SCS22	-0.00495882	0.224846	43.1375	-0.030229	0.535285	-0.0564728	0.954965	1	0.533602	NA	NA	TRUE
YPL006W	NCR1	-1.21251	0.269032	200.232	-1.31533	0.258262	-5.09302	3.52412e-07	1.6211e-05	1.46824	B	301	TRUE
YBL093C	ROX3	0.166404	0.21045	186.806	0.322456	0.263958	1.22162	0.221852	0.596518	1.29148	NA	NA	FALSE
YBL095W	NA	-0.00700205	0.232262	22.3649	-0.0615443	0.66984	-0.0918792	0.926794	1	0.00188237	NA	NA	FALSE
YBL097W	BRN1	-0.121506	0.212609	123.68	-0.288208	0.308063	-0.935548	0.349506	1	0.533602	NA	NA	FALSE
YBL098W	BNA4	-0.170402	0.22842	119.654	-0.375566	0.302881	-1.23998	0.214983	0.890943	0.533602	NA	NA	FALSE
YBL099W	ATP1	-0.137183	0.125372	2017.63	-0.173976	0.137077	-1.26918	0.204375	0.459049	1.88569	NA	NA	FALSE
YBL101C	ECM21	0.066231	0.178422	215.992	0.12874	0.243557	0.528581	0.597096	0.900817	1.44154	NA	NA	FALSE
YBL102W	SFT2	-0.074542	0.179469	183.967	-0.144728	0.244638	-0.591601	0.554118	0.818451	1.63647	NA	NA	TRUE
YBL103C	RTG3	-0.116061	0.23188	91.6703	-0.369153	0.38754	-0.952555	0.340816	1	0.500651	NA	NA	FALSE
YBL104C	SEA4	-0.0319864	0.182825	167.959	-0.0697408	0.268094	-0.260135	0.794759	0.956995	1.63647	NA	NA	FALSE
YBL105C	PKC1	0.0779734	0.159276	326.889	0.12577	0.199052	0.631845	0.527488	0.802799	1.63647	NA	NA	FALSE
YBL106C	SRO77	-0.548818	0.497547	62.724	-0.978253	0.410356	-2.38391	0.0171297	0.210965	0.546583	NA	NA	FALSE
YBL107C	MIX23	-0.0153628	0.208358	62.2618	-0.0534227	0.386086	-0.13837	0.889948	1	0.498265	NA	NA	FALSE
YBL107W-A	NA	1.28223	0.565841	56.3356	1.63387	0.486236	3.36024	0.000778735	0.021544	0.543188	NA	NA	FALSE
YBL111C	NA	0.0140218	0.231347	21.1855	0.108405	0.64286	0.168629	0.866089	1	0.00188237	NA	NA	FALSE
YBL112C	NA	-0.0019062	0.245272	2.00429	-0.134035	2.0885	-0.0641774	0.948829	1	0.0639735	NA	NA	FALSE
YBL113C	NA	0.120621	0.265474	27.4324	0.769904	0.597235	1.28911	0.197358	1	0.0955951	NA	NA	FALSE
YBR001C	NTH2	-0.0529352	0.179136	170.06	-0.10683	0.251209	-0.425264	0.670644	0.911277	1.58181	NA	NA	FALSE
YBR002C	RER2	-0.00402086	0.192629	106.999	-0.0108537	0.308763	-0.0351521	0.971958	1	0.546583	NA	NA	FALSE
YBR003W	COQ1	0.0652852	0.187195	153.959	0.139727	0.268413	0.520568	0.602668	0.897314	1.46824	NA	NA	FALSE
YBR004C	GPI18	-0.866921	0.366998	115.475	-1.08653	0.32904	-3.30214	0.000959518	0.0271706	0.500651	D	1094	TRUE
YBR005W	RCR1	0.100546	0.240513	42.5147	0.437999	0.468589	0.934719	0.349933	1	0.533602	NA	NA	TRUE
YBR006W	UGA2	0.0120308	0.202994	81.9797	0.0371913	0.353891	0.105093	0.916302	1	0.500651	NA	NA	FALSE
YBR007C	DSF2	-0.0482815	0.202497	88.2693	-0.13603	0.333887	-0.407412	0.683705	1	0.498265	NA	NA	FALSE
YBR008C	FLR1	0.0295587	0.246782	4.19879	1.21782	1.52021	0.801088	0.423081	1	0.0639735	NA	NA	TRUE
YBR009C	HHF1	-0.0530676	0.130956	1871.52	-0.0730249	0.152651	-0.478378	0.632381	0.788909	2.04514	NA	NA	FALSE
YBR010W	HHT1	0.281268	0.141258	2660.91	0.339458	0.144242	2.3534	0.0186026	0.0884726	2.04514	NA	NA	FALSE
YJL002C	OST1	-0.7357	0.163548	896.262	-0.792381	0.159348	-4.97263	6.60499e-07	2.30165e-05	1.81575	A	78	TRUE
YBR012C	NA	-0.0527469	0.230962	31.9103	-0.29912	0.543856	-0.549998	0.582321	1	0.00188237	NA	NA	FALSE
YBR013C	NA	-0.0176061	0.229348	24.0581	-0.123597	0.602997	-0.204971	0.837595	1	0.00188237	NA	NA	TRUE
YJR051W	OSM1	-0.887081	0.295516	193.16	-1.03724	0.278633	-3.72261	0.000197175	0.00322427	1.44154	A	134	FALSE
YEL065W	SIT1	-1.197	0.137597	2150.06	-1.22578	0.136316	-8.99222	2.42297e-19	7.02153e-17	1.88569	B	294	TRUE
YBR016W	NA	0.58475	0.204314	373.754	0.681324	0.195651	3.48235	0.000497037	0.00507247	2.04514	NA	NA	TRUE
YBR017C	KAP104	0.0850118	0.129586	988.991	0.113282	0.147738	0.766774	0.443216	0.695412	1.88569	C	646	FALSE
YBR018C	GAL7	0.00395667	0.246367	0.790014	0.71474	3.11718	0.22929	0.818643	1	0.00188237	NA	NA	FALSE
YBR019C	GAL10	0.00705864	0.245004	2.36163	0.386849	1.82064	0.212479	0.831733	1	0.0639735	NA	NA	FALSE
YBR020W	GAL1	-0.0136569	0.246224	1.71448	-1.117	2.27602	-0.49077	0.623589	1	0.0639735	NA	NA	FALSE
YBR021W	FUR4	0.0910511	0.201632	109.344	0.215052	0.29877	0.719792	0.471653	1	0.533602	D	1271	TRUE
YBR022W	POA1	-0.0886198	0.225872	56.8851	-0.314324	0.408015	-0.770372	0.441079	1	0.546583	NA	NA	FALSE
YBR023C	CHS3	-0.599433	0.227111	352.526	-0.715998	0.214961	-3.33084	0.000865859	0.0117866	1.29148	C	751	TRUE
YBR024W	SCO2	-0.0891335	0.227743	53.6417	-0.327157	0.418064	-0.782554	0.433889	1	0.546583	NA	NA	FALSE
YGR199W	PMT6	-1.11764	0.252578	249.475	-1.21471	0.244892	-4.96018	7.04272e-07	2.6669e-05	1.63647	B	410	TRUE
YBR026C	ETR1	-0.0761398	0.15732	361.624	-0.121934	0.195269	-0.624441	0.532338	0.730452	2.04514	NA	NA	FALSE
YBR027C	NA	-0.00593852	0.244636	4.09254	-0.294393	1.63173	-0.180418	0.856825	1	0.0955951	NA	NA	FALSE
YBR028C	YPK3	-0.227872	0.254413	108.289	-0.470547	0.304665	-1.54447	0.122474	0.686107	0.543188	NA	NA	FALSE
YBR029C	CDS1	-0.416258	0.20566	361.018	-0.530499	0.20074	-2.64271	0.00822451	0.0499493	1.99547	C	630	FALSE
YBR030W	RKM3	0.0116697	0.195879	95.5467	0.0306621	0.321404	0.0954006	0.923997	1	0.543188	NA	NA	FALSE
YBR031W	RPL4A	0.19223	0.135451	11494.6	0.24574	0.144651	1.69884	0.0893492	0.261576	2.04514	NA	NA	FALSE
YBR034C	HMT1	-0.0512821	0.146871	562.948	-0.0781006	0.180048	-0.433776	0.664451	0.834555	1.88569	C	973	FALSE
YBR035C	PDX3	0.0309955	0.144072	529.91	0.0463015	0.176595	0.262191	0.793174	0.895994	1.94417	C	505	FALSE
YGR260W	TNA1	-1.04628	0.168687	673.866	-1.09376	0.165563	-6.6063	3.9405e-11	4.07653e-09	1.81575	B	276	TRUE
YBR037C	SCO1	0.00672879	0.199828	92.3325	0.0187069	0.337243	0.0554702	0.955764	1	0.543188	NA	NA	FALSE
YBR038W	CHS2	0.0321303	0.140102	564.693	0.0471637	0.168964	0.279135	0.780141	0.900382	1.88569	D	1181	TRUE
YBR039W	ATP3	-0.00286646	0.142797	659.016	0.00456993	0.174455	0.0261955	0.979101	0.981921	1.88569	NA	NA	FALSE
YBR040W	FIG1	-0.0123472	0.247274	0.674363	-2.25724	3.5139	-0.642374	0.52063	1	0.00188237	NA	NA	TRUE
YBR041W	FAT1	-0.651486	0.230644	254.699	-0.766344	0.21934	-3.49386	0.000476093	0.0072415	1.29148	D	1176	TRUE
YBR042C	CST26	-0.478777	0.304088	131.422	-0.696549	0.28253	-2.4654	0.0136862	0.0901755	1.46824	NA	NA	TRUE
YBR043C	QDR3	-0.122449	0.257026	35.5445	-0.59937	0.521025	-1.15037	0.249992	1	0.0639735	NA	NA	TRUE
YBR044C	TCM62	-0.0198222	0.213583	52.243	-0.0775604	0.418001	-0.185551	0.852797	1	0.533602	NA	NA	FALSE
YBR045C	GIP1	0.00591687	0.242188	5.70814	0.143855	1.23193	0.116772	0.907041	1	0.0585975	NA	NA	FALSE
YBR046C	ZTA1	-0.287326	0.263149	172.801	-0.511313	0.284071	-1.79995	0.0718688	0.285956	1.44154	NA	NA	FALSE
YBR047W	FMP23	-0.387962	0.518626	42.8047	-1.02183	0.474308	-2.15437	0.0312114	0.331625	0.500651	NA	NA	FALSE
YBR048W	RPS11B	0.17743	0.139063	5531.23	0.229923	0.150631	1.5264	0.126911	0.357957	1.81575	C	878	FALSE
YBR049C	REB1	0.0698632	0.145285	583.852	0.102871	0.174715	0.588794	0.556	0.77236	1.88569	NA	NA	FALSE
YBR050C	REG2	-0.0554105	0.253196	4.4452	-2.10381	1.56166	-1.34716	0.177928	1	0.0451406	NA	NA	FALSE
YBR051W	NA	-0.00514653	0.247033	0.234912	-0.592488	4.94414	-0.119837	0.904613	1	0.0451406	NA	NA	FALSE
YDR434W	GPI17	-1.03841	0.2369	265.15	-1.12921	0.228684	-4.93787	7.89801e-07	3.1091e-05	1.46824	B	380	TRUE
YBR053C	NA	0.00145792	0.16732	249.411	0.00228574	0.228044	0.0100232	0.992003	1	1.58181	C	914	FALSE
YBR054W	YRO2	-0.359739	0.314653	120.932	-0.637005	0.309691	-2.0569	0.0396955	0.387794	0.500651	NA	NA	TRUE
YBR055C	PRP6	0.0415051	0.184338	143.75	0.0898809	0.269348	0.333699	0.738607	0.943226	1.58181	NA	NA	FALSE
YBR056W	NA	-0.209334	0.208827	214.886	-0.356075	0.241754	-1.47288	0.140783	0.413747	1.58181	D	1291	FALSE
YBR056W-A	NA	0.178545	0.328571	15.6106	1.51083	0.747469	2.02126	0.0432528	1	0.0585975	NA	NA	FALSE
YBR057C	MUM2	-0.0444042	0.19997	90.2297	-0.12122	0.32618	-0.371636	0.710164	1	0.500651	NA	NA	FALSE
YBR058C	UBP14	-0.115915	0.176386	349.431	-0.200454	0.2229	-0.899299	0.368493	0.762941	1.29148	NA	NA	FALSE
YBR058C-A	TSC3	0.0588564	0.175506	245.907	0.112236	0.240658	0.466371	0.64095	0.928472	1.44154	C	992	TRUE
YBR059C	AKL1	0.138992	0.157526	486.886	0.204189	0.182098	1.12131	0.262155	0.518936	1.94417	NA	NA	FALSE
YBR060C	ORC2	0.0264206	0.181872	149.261	0.0565734	0.2667	0.212124	0.83201	1	1.29148	NA	NA	FALSE
YBR061C	TRM7	0.0225192	0.167354	230.216	0.0408835	0.225986	0.180912	0.856437	1	1.44154	NA	NA	FALSE
YBR062C	NA	0.0130146	0.189485	117.951	0.0295104	0.295354	0.0999153	0.920412	1	0.546583	NA	NA	FALSE
YBR063C	NA	0.0132181	0.245236	2.59943	0.679548	1.7517	0.387937	0.698063	1	0.0451406	NA	NA	FALSE
YBR065C	ECM2	-0.0213765	0.207821	68.592	-0.0723718	0.379339	-0.190784	0.848695	1	0.500651	NA	NA	FALSE
YBR066C	NRG2	-0.232583	0.290601	85.5145	-0.586697	0.362646	-1.61782	0.105701	0.641897	0.533602	NA	NA	FALSE
YKL073W	LHS1	-1.01127	0.200469	441.376	-1.07875	0.194905	-5.53471	3.11739e-08	1.69181e-06	1.81575	B	177	TRUE
YBR068C	BAP2	-0.128469	0.133088	1096.69	-0.169582	0.148189	-1.14436	0.252474	0.492555	2.04514	D	1191	TRUE
YGL084C	GUP1	-0.970558	0.229789	288.393	-1.06035	0.221715	-4.7825	1.73132e-06	6.39534e-05	1.29148	B	286	TRUE
YGL203C	KEX1	-0.970258	0.200307	403.603	-1.03978	0.195229	-5.32592	1.00445e-07	4.40633e-06	2.04514	B	296	TRUE
YBR071W	NA	0.361887	0.284129	151.856	0.586605	0.279142	2.10146	0.0356008	0.19471	1.29148	NA	NA	FALSE
YBR072W	HSP26	-0.16367	0.268431	49.2403	-0.580468	0.436178	-1.33081	0.183253	0.85087	0.498265	C	956	FALSE
YBR073W	RDH54	-0.0646726	0.158365	335.113	-0.105894	0.199992	-0.529492	0.596464	0.848199	1.63647	NA	NA	FALSE
YBR074W	PFF1	-1.63408	0.215239	392.106	-1.68736	0.212464	-7.94184	1.99199e-15	4.00034e-13	1.99547	C	944	FALSE
YBR076W	ECM8	-0.0197342	0.246808	2.28864	-1.8245	2.15366	-0.847163	0.396904	1	0.00188237	NA	NA	FALSE
YBR077C	SLM4	-0.0508833	0.198429	101.415	-0.132953	0.314806	-0.422333	0.672782	1	0.546583	NA	NA	FALSE
YDR345C	HXT3	-0.618104	0.141075	2191.84	-0.665108	0.1383	-4.80919	1.51546e-06	4.11266e-05	1.99547	A	6	TRUE
YBR079C	RPG1	0.239665	0.123979	3334.64	0.28314	0.128012	2.21182	0.0269794	0.118126	1.99547	D	1243	FALSE
YBR080C	SEC18	-0.0840646	0.134624	796.067	-0.115708	0.155508	-0.744067	0.456836	0.695412	1.94417	NA	NA	FALSE
YBR081C	SPT7	-0.00545087	0.169544	252.68	-0.0107353	0.234015	-0.0458742	0.963411	1	1.58181	NA	NA	FALSE
YDR452W	PPN1	-0.967155	0.221235	308.924	-1.05106	0.214477	-4.90056	9.55641e-07	3.31151e-05	1.63647	B	226	TRUE
YBR083W	TEC1	-0.00126451	0.184606	152.334	-0.00372715	0.276306	-0.0134892	0.989237	1	1.46824	D	1286	FALSE
YKL165C	MCD4	-0.965137	0.206875	391.963	-1.03922	0.200599	-5.18062	2.21153e-07	8.99685e-06	1.94417	B	204	TRUE
YLR083C	EMP70	-0.739787	0.17172	839.141	-0.801745	0.167269	-4.79315	1.64183e-06	4.27044e-05	2.04514	A	160	TRUE
YBR085C-A	NA	0.601988	0.238125	298.608	0.727742	0.224391	3.24319	0.001182	0.0138838	1.44154	NA	NA	FALSE
YBR085W	AAC3	-1.22022	0.479247	60.0334	-1.5018	0.436391	-3.4414	0.000578715	0.0168088	0.543188	NA	NA	FALSE
YBR086C	IST2	-0.289981	0.151844	958.357	-0.357989	0.154903	-2.31106	0.0208297	0.0989267	1.94417	C	980	TRUE
YBR087W	RFC5	0.0577847	0.172811	226.503	0.107433	0.23394	0.459235	0.646065	0.931212	1.44154	NA	NA	FALSE
YBR088C	POL30	-0.153131	0.144547	694.86	-0.207947	0.161191	-1.29007	0.197026	0.459049	1.81575	NA	NA	FALSE
YBR089C-A	NHP6B	0.209	0.185304	338.646	0.316093	0.206236	1.53267	0.125357	0.40245	1.46824	NA	NA	FALSE
YBR090C	NA	0.236233	0.228002	200.016	0.411881	0.256233	1.60745	0.107956	0.352744	1.58181	NA	NA	TRUE
YBR091C	TIM12	0.119501	0.237795	59.3181	0.405118	0.401882	1.00805	0.313429	1	0.500651	NA	NA	FALSE
YCR011C	ADP1	-0.959172	0.182285	569.656	-1.01778	0.178312	-5.70785	1.14412e-08	6.63114e-07	1.88569	B	291	TRUE
YHR094C	HXT1	-0.950517	0.149767	1324.47	-0.990454	0.147534	-6.71339	1.90155e-11	2.17069e-09	1.81575	B	340	TRUE
YBR094W	PBY1	-0.0424657	0.165891	273.824	-0.0759773	0.220739	-0.344195	0.7307	0.971282	1.44154	NA	NA	FALSE
YBR095C	RXT2	-0.0158407	0.191152	119.962	-0.0396125	0.301296	-0.131474	0.895401	1	0.533602	NA	NA	FALSE
YNL219C	ALG9	-0.927332	0.2167	327.424	-1.01044	0.209239	-4.8291	1.37154e-06	5.18994e-05	1.29148	B	187	TRUE
YBR097W	VPS15	-0.121076	0.192879	167.159	-0.237731	0.254928	-0.932543	0.351056	0.68098	1.58181	NA	NA	FALSE
YBR098W	MMS4	0.122817	0.248917	42.7242	0.495188	0.458035	1.08111	0.279647	0.985673	0.533602	NA	NA	FALSE
YBR101C	FES1	-0.011976	0.153349	437.373	-0.0198012	0.195902	-0.101077	0.919489	0.938158	1.99547	NA	NA	FALSE
YBR102C	EXO84	-0.022037	0.174722	183.174	-0.0441718	0.245264	-0.180099	0.857075	1	1.46824	NA	NA	FALSE
YBR103W	SIF2	-0.0425333	0.189472	124.086	-0.0994459	0.28681	-0.346731	0.728794	1	0.543188	NA	NA	FALSE
YBR104W	YMC2	0.238695	0.209815	234.746	0.380278	0.230546	1.64947	0.0990513	0.350794	1.46824	NA	NA	FALSE
YBR105C	VID24	-0.051701	0.203415	84.6301	-0.144503	0.336835	-0.429004	0.66792	1	0.546583	NA	NA	FALSE
YER145C	FTR1	-0.727679	0.167765	1578.37	-0.787636	0.163694	-4.81164	1.49693e-06	4.27203e-05	1.81575	A	66	TRUE
YBR107C	IML3	-0.00747071	0.238572	13.1316	-0.111141	0.892123	-0.12458	0.900856	1	0.0585975	NA	NA	FALSE
YBR108W	AIM3	0.450034	0.274492	176.045	0.636575	0.258614	2.46148	0.0138364	0.086653	1.58181	NA	NA	FALSE
YGL008C	PMA1	-0.566313	0.128637	36163.3	-0.607523	0.126537	-4.80116	1.57751e-06	4.27203e-05	1.94417	A	18	TRUE
YBR109W-A	NA	-0.0674511	0.258706	4.14019	-3.44518	1.81911	-1.89388	0.0582407	1	0.00188237	NA	NA	FALSE
YBR199W	KTR4	-0.915475	0.209839	358.677	-0.994417	0.202503	-4.91063	9.07854e-07	2.8069e-05	1.94417	B	315	TRUE
YOR320C	GNT1	-0.911559	0.268071	187.086	-1.03564	0.254653	-4.06688	4.76469e-05	0.00102669	1.29148	B	388	TRUE
YBR111W-A	SUS1	-0.0217606	0.203076	77.1987	-0.066567	0.352746	-0.188711	0.85032	1	0.546583	NA	NA	FALSE
YBR112C	CYC8	0.225023	0.153197	679.183	0.293643	0.162431	1.8078	0.070637	0.244094	1.81575	NA	NA	FALSE
YBR114W	RAD16	0.128156	0.240159	59.6306	0.41565	0.394801	1.05281	0.292429	0.99866	0.543188	NA	NA	FALSE
YBR115C	LYS2	0.124065	0.141255	1438.61	0.167991	0.160782	1.04484	0.296097	0.541128	2.04514	NA	NA	FALSE
YBR116C	NA	-0.00287964	0.246033	1.13479	-0.270841	2.65596	-0.101975	0.918777	1	0.00188237	NA	NA	FALSE
YBR117C	TKL2	-0.0099763	0.245168	2.4893	-0.559653	1.87301	-0.298799	0.765093	1	0.00188237	NA	NA	FALSE
YBR118W	TEF2	0.0563794	0.1205	72981.6	0.0712822	0.136588	0.521878	0.601755	0.772339	2.04514	NA	NA	FALSE
YBR119W	MUD1	-0.0286958	0.210532	62.0894	-0.101319	0.393246	-0.257648	0.796678	1	0.500651	NA	NA	FALSE
YBR120C	CBP6	0.0792445	0.222119	56.8508	0.276538	0.402007	0.687893	0.49152	1	0.533602	NA	NA	FALSE
YDL095W	PMT1	-0.613693	0.140294	2059.23	-0.660518	0.13761	-4.79993	1.58718e-06	4.32432e-05	1.88569	A	4	TRUE
YBR121C-A	NA	0.190687	0.211077	326.161	0.344248	0.251747	1.36744	0.171488	0.515943	1.29148	NA	NA	FALSE
YBR122C	MRPL36	0.0022999	0.189515	117.544	0.00492193	0.294914	0.0166894	0.986684	1	0.543188	NA	NA	FALSE
YBR123C	TFC1	0.0235202	0.186354	132.751	0.0533246	0.281897	0.189164	0.849965	0.981921	1.63647	NA	NA	FALSE
YBR125C	PTC4	0.249165	0.232043	160.042	0.428475	0.258053	1.66042	0.0968308	0.350035	1.44154	NA	NA	FALSE
YBR126C	TPS1	0.00971013	0.133868	874.963	0.0134208	0.159283	0.0842576	0.932852	0.937186	2.04514	NA	NA	FALSE
YBR126W-A	NA	0.219288	0.170632	405.609	0.307114	0.184946	1.66057	0.0968008	0.285854	1.94417	NA	NA	FALSE
YBR126W-B	NA	0.186514	0.19733	215.799	0.315171	0.231272	1.36277	0.172955	0.45993	1.58181	C	741	FALSE
YNL280C	ERG24	-0.823996	0.193313	423.478	-0.890262	0.187227	-4.755	1.98451e-06	5.18527e-05	1.88569	A	131	TRUE
YBR128C	ATG14	-0.0103173	0.239745	9.401	-0.17289	0.961966	-0.179726	0.857368	1	0.0639735	NA	NA	FALSE
YBR129C	OPY1	0.0459748	0.201326	86.7401	0.126432	0.330628	0.3824	0.702165	1	0.533602	NA	NA	FALSE
YBR130C	SHE3	-0.116971	0.18218	212.423	-0.211267	0.233322	-0.905475	0.365214	0.758317	1.29148	C	584	FALSE
YBR131W	CCZ1	-0.0133102	0.207871	62.6867	-0.0424935	0.382419	-0.111118	0.911523	1	0.543188	NA	NA	FALSE
YBR132C	AGP2	-0.0610067	0.200907	97.0075	-0.160512	0.320364	-0.501031	0.616349	1	0.546583	NA	NA	TRUE
YBR133C	HSL7	-0.00881174	0.173408	184.819	-0.017754	0.243516	-0.0729071	0.94188	1	1.46824	NA	NA	FALSE
YBR135W	CKS1	0.465671	0.274315	156.729	0.648837	0.258678	2.50828	0.0121321	0.0848808	1.44154	NA	NA	FALSE
YBR136W	MEC1	-0.0251418	0.184438	169.258	-0.0508565	0.276054	-0.184227	0.853835	1	1.29148	NA	NA	FALSE
YBR137W	NA	-0.188933	0.239345	124.157	-0.41687	0.310499	-1.34258	0.179408	0.842785	0.498265	NA	NA	FALSE
YBR138C	NA	0.0788051	0.217693	69.8987	0.252747	0.376072	0.672069	0.50154	1	0.543188	NA	NA	FALSE
YJL062W	LAS21	-1.05778	0.25147	236.066	-1.1577	0.241867	-4.78651	1.69704e-06	6.31887e-05	1.29148	A	83	TRUE
YBR140C	IRA1	-0.0948057	0.148189	507.809	-0.139808	0.175807	-0.795233	0.426478	0.686608	1.88569	NA	NA	FALSE
YBR141C	BMT2	0.00630875	0.208313	64.6025	0.0208942	0.388926	0.0537228	0.957156	1	0.500651	NA	NA	FALSE
YBR141W-A	NA	-0.00842564	0.247112	0.454638	-1.67129	4.12259	-0.405397	0.685186	1	0.0639735	NA	NA	FALSE
YBR142W	MAK5	0.00977114	0.143244	502.298	0.0143948	0.175894	0.0818377	0.934776	0.937515	2.04514	NA	NA	FALSE
YBR143C	SUP45	-0.261584	0.141393	1828.44	-0.318807	0.145908	-2.18499	0.0288897	0.12165	2.04514	C	823	FALSE
YBR145W	ADH5	0.00563256	0.213256	50.5906	0.0210728	0.422977	0.0498202	0.960266	1	0.498265	NA	NA	FALSE
YBR146W	MRPS9	0.0310562	0.182777	146.726	0.066818	0.267357	0.24992	0.802649	1	1.29148	NA	NA	FALSE
YBR147W	RTC2	-0.0187327	0.244846	3.92331	-0.705845	1.53697	-0.459244	0.646059	1	0.0955951	NA	NA	FALSE
YBR148W	YSW1	-0.110536	0.274614	10.914	-1.6038	0.954612	-1.68005	0.0929473	1	0.0955951	NA	NA	FALSE
YBR149W	ARA1	0.329698	0.165422	883.544	0.408722	0.166305	2.45766	0.0139844	0.0779733	1.88569	C	840	FALSE
YBR150C	TBS1	-0.116544	0.209562	115.323	-0.273536	0.302355	-0.904686	0.365632	1	0.543188	NA	NA	FALSE
YBR151W	APD1	-0.00196962	0.179168	163.541	-0.00463118	0.260008	-0.0178116	0.985789	1	1.44154	NA	NA	FALSE
YBR152W	SPP381	-0.047978	0.23064	29.608	-0.282084	0.55011	-0.512777	0.608107	1	0.0955951	NA	NA	FALSE
YBR153W	RIB7	-0.027748	0.228093	27.5281	-0.172706	0.563086	-0.306714	0.759061	1	0.0451406	NA	NA	FALSE
YBR154C	RPB5	-0.0955672	0.14148	665.881	-0.135126	0.164787	-0.820005	0.412213	0.647894	2.04514	NA	NA	FALSE
YBR155W	CNS1	-0.0987003	0.168289	302.556	-0.165045	0.211593	-0.780011	0.435384	0.749996	1.58181	D	1171	FALSE
YBR156C	SLI15	-0.00900076	0.211479	59.5065	-0.0344307	0.405122	-0.0849886	0.93227	1	0.546583	NA	NA	FALSE
YBR157C	ICS2	-0.0275376	0.221502	41.1871	-0.1329	0.481542	-0.275989	0.782557	1	0.0639735	NA	NA	FALSE
YBR158W	AMN1	-0.197198	0.179577	332.926	-0.297231	0.201961	-1.47172	0.141096	0.43517	1.44154	NA	NA	FALSE
YBR159W	IFA38	-0.290442	0.161328	703.027	-0.367404	0.16498	-2.22696	0.0259498	0.112993	2.04514	C	629	TRUE
YBR160W	CDC28	0.00440307	0.169563	208.912	0.00806021	0.232764	0.0346283	0.972376	1	1.63647	D	1197	FALSE
YBR161W	CSH1	-0.372767	0.416158	60.0565	-0.828539	0.400502	-2.06875	0.0385692	0.364191	0.533602	NA	NA	TRUE
YLR034C	SMF3	-0.71942	0.171173	645.915	-0.781892	0.166628	-4.69244	2.6997e-06	6.57238e-05	1.94417	A	127	TRUE
YBR162W-A	YSY6	0.0259085	0.160185	291.63	0.0440775	0.209365	0.210529	0.833255	1	1.29148	C	838	TRUE
YBR163W	EXO5	0.00307558	0.219729	38.9035	0.0135348	0.478548	0.0282831	0.977436	1	0.0585975	NA	NA	FALSE
YBR164C	ARL1	-0.178085	0.17728	340.664	-0.274511	0.203937	-1.34606	0.178283	0.48889	1.46824	C	1007	FALSE
YBR165W	UBS1	-0.103737	0.22159	74.3236	-0.305895	0.360343	-0.848898	0.395938	1	0.546583	NA	NA	FALSE
YBR166C	TYR1	-0.175525	0.206868	229.075	-0.323638	0.254963	-1.26935	0.204315	0.53448	1.44154	NA	NA	FALSE
YBR167C	POP7	-0.112493	0.246139	41.7388	-0.488298	0.471982	-1.03457	0.300871	1	0.546583	NA	NA	FALSE
YBR168W	PEX32	-0.0432368	0.230733	27.796	-0.26702	0.564868	-0.472712	0.636418	1	0.00188237	NA	NA	TRUE
YBR169C	SSE2	-0.479601	0.276749	163.321	-0.664333	0.260643	-2.54882	0.0108088	0.0846933	1.29148	NA	NA	FALSE
YBR170C	NPL4	0.0755407	0.169195	312.415	0.132569	0.218995	0.605353	0.544944	0.815339	1.63647	NA	NA	FALSE
YBR171W	SEC66	-0.579615	0.229554	289.929	-0.702566	0.218541	-3.2148	0.00130535	0.0136215	1.63647	C	627	TRUE
YBR172C	SMY2	0.131581	0.168603	313.676	0.208636	0.202131	1.03218	0.301988	0.662448	1.44154	NA	NA	FALSE
YBR173C	UMP1	0.433599	0.21408	441.878	0.553423	0.20681	2.676	0.00745077	0.0473998	1.94417	NA	NA	FALSE
YBR175W	SWD3	-0.0112615	0.21435	53.4482	-0.0461267	0.430391	-0.107174	0.914651	1	0.533602	NA	NA	FALSE
YBR176W	ECM31	0.170942	0.226308	123.532	0.367248	0.294643	1.24642	0.212611	0.913286	0.498265	NA	NA	FALSE
YBR177C	EHT1	0.38018	0.1891	407.639	0.479489	0.18691	2.56535	0.0103072	0.0635415	1.81575	NA	NA	FALSE
YBR179C	FZO1	-0.0279858	0.186255	178.944	-0.064276	0.281884	-0.228023	0.819628	0.981435	1.58181	NA	NA	FALSE
YBR180W	DTR1	0.00550618	0.246648	0.680151	1.42613	3.60777	0.395293	0.692626	1	0.0639735	NA	NA	TRUE
YBR181C	RPS6B	-0.179192	0.118356	6692	-0.215163	0.125193	-1.71866	0.0856762	0.259642	1.99547	D	1248	FALSE
YBR182C	SMP1	-0.0615427	0.250048	9.49514	-0.974161	0.970301	-1.00398	0.315389	1	0.00188237	NA	NA	FALSE
YBR183W	YPC1	-0.0274422	0.230823	24.8229	-0.195428	0.604852	-0.3231	0.746619	1	0.0639735	NA	NA	TRUE
YBR184W	NA	-0.00677008	0.231261	21.4602	-0.0555914	0.6479	-0.0858025	0.931623	1	0.0955951	NA	NA	FALSE
YBR185C	MBA1	0.00579156	0.198024	88.8483	0.0154881	0.332129	0.0466329	0.962806	1	0.543188	NA	NA	FALSE
YBR186W	PCH2	-0.00329234	0.246578	0.692444	-0.375511	3.55526	-0.105621	0.915883	1	0.00188237	NA	NA	FALSE
YBR187W	GDT1	-0.211943	0.175003	376.37	-0.305872	0.191832	-1.59448	0.110829	0.305726	1.99547	C	960	TRUE
YBR188C	NTC20	-0.081573	0.222244	59.4599	-0.282643	0.396758	-0.712381	0.476229	1	0.546583	NA	NA	FALSE
YHR007C	ERG11	-0.56861	0.136981	2622.93	-0.615447	0.134493	-4.57605	4.73848e-06	0.000105628	1.88569	A	25	TRUE
YBR190W	NA	2.33156	1.03615	85.959	2.96911	0.866911	3.42493	0.00061495	0.0177217	0.543188	NA	NA	FALSE
YBR191W	RPL21A	-0.0872587	0.117059	5921.61	-0.109952	0.129758	-0.847366	0.396791	0.663242	1.88569	C	609	FALSE
YBR191W-A	NA	0.0819264	0.258056	11.3676	1.18301	0.90851	1.30215	0.192866	1	0.0585975	NA	NA	FALSE
YBR192W	RIM2	-0.0839774	0.205969	103.925	-0.217803	0.318394	-0.684068	0.493932	1	0.533602	NA	NA	FALSE
YBR193C	MED8	0.110091	0.216466	89.4931	0.288728	0.329342	0.87668	0.38066	1	0.546583	NA	NA	FALSE
YBR194W	AIM4	-0.0543748	0.238566	20.4238	-0.428856	0.658727	-0.651037	0.515023	1	0.00188237	NA	NA	FALSE
YBR195C	MSI1	0.0668989	0.194701	115.021	0.156778	0.292234	0.536482	0.591626	1	0.546583	NA	NA	FALSE
YBR196C	PGI1	-0.0189785	0.114947	18274.5	-0.0245669	0.129698	-0.189416	0.849767	0.943226	1.81575	D	1218	FALSE
YBR197C	NA	0.12173	0.249918	51.8208	0.508237	0.461751	1.10067	0.271039	0.962208	0.546583	NA	NA	FALSE
YBR198C	TAF5	0.0735419	0.152638	394.934	0.113504	0.186903	0.607291	0.543658	0.776149	1.81575	D	1265	FALSE
YJL172W	CPS1	-0.881394	0.188389	976.057	-0.947517	0.18267	-5.18703	2.13673e-07	8.80845e-06	1.94417	B	348	TRUE
YBR200W	BEM1	0.0503264	0.180705	171.955	0.102952	0.255369	0.403151	0.686837	0.949291	1.44154	NA	NA	FALSE
YBR201C-A	NA	-0.0312095	0.246733	4.50425	-1.20354	1.47904	-0.813731	0.415799	1	0.0451406	NA	NA	FALSE
YBR201W	DER1	-0.052569	0.224572	42.4641	-0.239965	0.473137	-0.50718	0.612029	1	0.546583	NA	NA	TRUE
YBR202W	MCM7	0.142892	0.17746	347.263	0.234689	0.213941	1.09698	0.272651	0.625365	1.44154	NA	NA	FALSE
YBR203W	COS111	-0.0167842	0.239411	9.94355	-0.251988	0.923102	-0.27298	0.784869	1	0.0585975	NA	NA	FALSE
YBR204C	LDH1	-0.100565	0.231603	59.4062	-0.362179	0.417736	-0.867005	0.385939	1	0.533602	NA	NA	FALSE
YDL093W	PMT5	-0.855594	0.248966	213.913	-0.968464	0.237297	-4.08124	4.47967e-05	0.000873326	1.46824	B	303	TRUE
YKL175W	ZRT3	-0.8513	0.206976	370.518	-0.93172	0.199958	-4.65957	3.16867e-06	7.4839e-05	1.94417	B	389	TRUE
YBR207W	FTH1	-0.793408	0.21226	328.691	-0.881686	0.204663	-4.30798	1.64749e-05	0.000385943	1.44154	C	649	TRUE
YBR208C	DUR1,2	0.241244	0.20605	239.377	0.37706	0.224972	1.67603	0.093733	0.319742	1.58181	NA	NA	FALSE
YBR210W	ERV15	-0.199057	0.283365	61.1434	-0.59909	0.405259	-1.47829	0.13933	0.723872	0.543188	NA	NA	TRUE
YBR211C	AME1	0.0299906	0.206957	69.1527	0.095673	0.368386	0.259709	0.795088	1	0.546583	NA	NA	FALSE
YBR212W	NGR1	0.333727	0.197726	344.389	0.446878	0.19895	2.24618	0.0246928	0.127388	1.63647	D	1169	FALSE
YBR213W	MET8	0.0548861	0.220458	48.0659	0.217448	0.431049	0.504463	0.613936	1	0.498265	NA	NA	FALSE
YBR214W	SDS24	0.575093	0.284453	215.107	0.750748	0.261853	2.86706	0.00414311	0.0413807	1.29148	NA	NA	FALSE
YBR215W	HPC2	0.124414	0.199965	141.676	0.255663	0.269703	0.947942	0.343159	0.694463	1.46824	NA	NA	FALSE
YBR216C	YBP1	-0.119618	0.19119	173.241	-0.231351	0.252496	-0.916256	0.359533	0.68794	1.58181	NA	NA	FALSE
YBR217W	ATG12	-0.0659221	0.247623	14.4311	-0.722398	0.803733	-0.898804	0.368757	1	0.0955951	NA	NA	FALSE
YBR218C	PYC2	0.168023	0.13159	1612.92	0.212998	0.142184	1.49805	0.134121	0.344886	2.04514	NA	NA	FALSE
YBR219C	NA	-0.197825	0.34109	21.291	-1.29298	0.671073	-1.92673	0.0540134	1	0.0955951	D	1085	TRUE
YBR220C	NA	-0.766894	0.306788	135.142	-0.940689	0.283035	-3.32358	0.0008887	0.0102337	1.58181	NA	NA	TRUE
YBR221C	PDB1	0.0018513	0.116263	2577.28	0.00221125	0.131707	0.0167891	0.986605	0.962208	1.99547	C	877	FALSE
YBR222C	PCS60	0.125598	0.184361	411.344	0.224819	0.233275	0.96375	0.335171	0.588841	1.99547	NA	NA	FALSE
YBR223C	TDP1	0.0334025	0.22157	39.6815	0.15471	0.472993	0.327087	0.743602	1	0.0451406	NA	NA	FALSE
YBR224W	NA	0.0566519	0.253001	4.83076	1.79687	1.35225	1.3288	0.183914	1	0.00188237	NA	NA	FALSE
YBR225W	NA	0.213593	0.250324	102.275	0.454404	0.307414	1.47815	0.139367	0.721941	0.546583	NA	NA	FALSE
YBR227C	MCX1	-0.145035	0.202417	160.309	-0.284878	0.263201	-1.08236	0.279092	0.593598	1.63647	NA	NA	FALSE
YBR228W	SLX1	0.00642171	0.229521	22.4932	0.044913	0.619687	0.0724769	0.942222	1	0.0639735	NA	NA	FALSE
YJL034W	KAR2	-0.619391	0.153507	3685.5	-0.672734	0.149841	-4.48967	7.1335e-06	0.000140471	1.99547	A	13	TRUE
YBR230C	OM14	0.132028	0.197935	154.247	0.259606	0.259697	0.999651	0.31748	0.706921	1.29148	C	998	FALSE
YBR230W-A	NA	0.230757	0.336713	42.1242	0.82759	0.473449	1.748	0.0804634	0.548626	0.543188	NA	NA	FALSE
YBR231C	SWC5	0.162029	0.260959	57.0353	0.524597	0.405765	1.29286	0.19606	0.884703	0.498265	NA	NA	FALSE
YBR233W	PBP2	0.0165848	0.186437	131.542	0.0377083	0.283713	0.13291	0.894265	1	1.63647	NA	NA	FALSE
YBR233W-A	DAD3	-0.0954287	0.237699	41.3161	-0.414522	0.467926	-0.885871	0.375687	1	0.00188237	NA	NA	FALSE
YBR234C	ARC40	0.102596	0.139817	749.772	0.142682	0.161434	0.883844	0.37678	0.618324	2.04514	NA	NA	FALSE
YBR235W	VHC1	-0.602427	0.286346	160.618	-0.777441	0.2644	-2.9404	0.00327785	0.0311348	1.44154	NA	NA	TRUE
YBR236C	ABD1	-0.132903	0.202638	162.818	-0.273207	0.271834	-1.00505	0.314871	0.643636	1.58181	NA	NA	FALSE
YBR237W	PRP5	0.00419043	0.213103	54.9588	0.0152392	0.423985	0.0359428	0.971328	1	0.543188	NA	NA	FALSE
YBR238C	NA	0.00226005	0.169672	222.135	0.00616939	0.233073	0.0264698	0.978883	1	1.44154	NA	NA	FALSE
YBR239C	ERT1	-0.0288849	0.227667	28.4771	-0.175131	0.556019	-0.314974	0.752782	1	0.00188237	NA	NA	FALSE
YBR240C	THI2	-0.00890985	0.24319	4.6435	-0.272608	1.34579	-0.202563	0.839477	1	0.0639735	NA	NA	FALSE
YBR241C	NA	-0.112055	0.235614	54.6992	-0.393295	0.410621	-0.957806	0.33816	1	0.543188	C	526	TRUE
YBR242W	NA	-0.102022	0.205302	112.197	-0.242552	0.302629	-0.801484	0.422851	1	0.543188	NA	NA	FALSE
YBR243C	ALG7	-0.168639	0.205412	215.026	-0.314131	0.25304	-1.24143	0.214448	0.544589	1.46824	C	529	TRUE
YBR244W	GPX2	-0.20913	0.198219	237.953	-0.337319	0.225082	-1.49865	0.133965	0.401097	1.58181	NA	NA	FALSE
YBR245C	ISW1	-0.0600415	0.140907	635.629	-0.0870528	0.168419	-0.516883	0.605238	0.781074	1.99547	NA	NA	FALSE
YBR246W	RRT2	-0.11596	0.208016	118.932	-0.268183	0.298872	-0.897315	0.369551	1	0.533602	NA	NA	FALSE
YBR247C	ENP1	-0.00117167	0.142015	536.868	-0.00202277	0.173795	-0.0116388	0.990714	1	1.81575	NA	NA	FALSE
YBR248C	HIS7	-0.10992	0.149973	545.07	-0.161024	0.176406	-0.912806	0.361345	0.620695	1.94417	NA	NA	FALSE
YLR361C	DCR2	-0.835657	0.377155	95.6629	-1.06978	0.337126	-3.17322	0.00150756	0.0396001	0.500651	B	251	FALSE
YBR250W	SPO23	-0.000145954	0.243247	4.17367	-0.00805553	1.39845	-0.00576034	0.995404	1	0.00188237	NA	NA	FALSE
YBR251W	MRPS5	-0.0105565	0.186287	127.621	-0.0249369	0.282514	-0.0882678	0.929664	1	0.500651	NA	NA	FALSE
YBR252W	DUT1	0.221798	0.222033	314.191	0.390746	0.254165	1.53737	0.124202	0.375793	1.63647	C	985	FALSE
YBR253W	SRB6	-0.0524865	0.222907	43.1655	-0.230676	0.456027	-0.505839	0.61297	1	0.533602	NA	NA	FALSE
YBR254C	TRS20	-0.114319	0.22448	82.8452	-0.328777	0.357	-0.920943	0.35708	1	0.546583	NA	NA	FALSE
YBR255C-A	NA	-0.0201278	0.215899	48.2646	-0.0833523	0.439383	-0.189703	0.849542	1	0.533602	NA	NA	TRUE
YBR255W	MTC4	0.0851825	0.217633	68.604	0.262378	0.368294	0.712416	0.476207	1	0.543188	NA	NA	TRUE
YBR256C	RIB5	0.0254616	0.176809	172.336	0.0511365	0.25097	0.203756	0.838544	0.976877	1.63647	C	924	FALSE
YBR257W	POP4	-0.01464	0.203349	76.7564	-0.04575	0.356756	-0.128239	0.89796	1	0.543188	NA	NA	FALSE
YBR258C	SHG1	-0.0666157	0.240993	22.8417	-0.485516	0.626811	-0.774582	0.438587	1	0.00188237	NA	NA	FALSE
YBR259W	NA	-0.10733	0.257298	24.8235	-0.69569	0.610261	-1.13999	0.254292	1	0.0451406	NA	NA	FALSE
YBR260C	RGD1	-0.0691422	0.172014	223.046	-0.126202	0.227885	-0.553799	0.579716	0.886059	1.46824	NA	NA	FALSE
YOR067C	ALG8	-0.826179	0.220997	304.628	-0.919018	0.212671	-4.3213	1.5511e-05	0.000398858	1.29148	B	283	TRUE
YBR262C	MIC12	0.102637	0.226471	74.2592	0.328064	0.37983	0.863714	0.387745	1	0.546583	NA	NA	FALSE
YBR263W	SHM1	0.0278839	0.125395	1931.18	0.0376914	0.144909	0.260105	0.794783	0.888104	1.99547	C	768	FALSE
YBR264C	YPT10	0.000911843	0.201128	80.8734	0.00195444	0.345073	0.00566384	0.995481	1	0.533602	NA	NA	FALSE
YBR265W	TSC10	0.0969732	0.17792	216.911	0.175932	0.232462	0.756819	0.449159	0.759964	1.58181	NA	NA	TRUE
YBR267W	REI1	0.0942807	0.17332	254.105	0.165377	0.22361	0.739581	0.459555	0.769991	1.58181	NA	NA	FALSE
YBR268W	MRPL37	-0.040948	0.196028	100.378	-0.10579	0.31149	-0.339627	0.734138	1	0.500651	NA	NA	FALSE
YBR269C	SDH8	0.213252	0.251267	130.911	0.457049	0.30812	1.48335	0.137982	0.408049	1.58181	NA	NA	FALSE
YBR270C	BIT2	-0.00210084	0.241051	7.02031	-0.0485333	1.09956	-0.0441387	0.964794	1	0.0639735	NA	NA	FALSE
YBR271W	EFM2	-0.0128783	0.196456	110.754	-0.0355335	0.325118	-0.109294	0.912969	1	0.533602	NA	NA	FALSE
YBR272C	HSM3	-0.54773	0.353095	117.722	-0.807218	0.318277	-2.53621	0.011206	0.15709	0.546583	NA	NA	FALSE
YBR273C	UBX7	0.113777	0.188942	190.954	0.218299	0.250174	0.872588	0.382888	0.701882	1.58181	NA	NA	FALSE
YBR274W	CHK1	0.139809	0.236041	75.6996	0.39368	0.357948	1.09982	0.271409	1	0.498265	NA	NA	FALSE
YBR275C	RIF1	-0.0803581	0.170587	252.557	-0.142187	0.222108	-0.640171	0.522062	0.890943	1.29148	NA	NA	FALSE
YBR276C	PPS1	0.0135275	0.200231	84.8683	0.0383906	0.338981	0.113253	0.90983	1	0.498265	NA	NA	FALSE
YBR278W	DPB3	-0.0312484	0.212237	58.1778	-0.113962	0.403409	-0.282497	0.777563	1	0.500651	NA	NA	FALSE
YBR279W	PAF1	0.087025	0.161312	324.592	0.140824	0.201095	0.70029	0.483747	0.812401	1.46824	NA	NA	FALSE
YBR280C	SAF1	-0.0311043	0.212139	57.3847	-0.113209	0.400065	-0.282976	0.777195	1	0.498265	NA	NA	FALSE
YBR281C	DUG2	0.041494	0.156426	332.195	0.0677999	0.199512	0.339829	0.733985	1	1.29148	D	1048	FALSE
YBR282W	MRPL27	-0.103374	0.211676	93.6807	-0.264863	0.321784	-0.823108	0.410447	1	0.533602	NA	NA	FALSE
YBR162C	TOS1	-0.544229	0.132877	2933.88	-0.588982	0.130626	-4.50892	6.51596e-06	0.000140471	1.81575	A	73	TRUE
YBR284W	NA	0.0116323	0.239248	9.92311	0.174782	0.924364	0.189084	0.850027	1	0.0585975	NA	NA	FALSE
YBR285W	NA	0.0454819	0.250167	4.82234	1.68987	1.45057	1.16497	0.24403	1	0.0955951	NA	NA	FALSE
YBL017C	PEP1	-0.665176	0.168458	934.329	-0.728695	0.163739	-4.45034	8.57344e-06	0.000173062	1.81575	A	22	TRUE
YBR287W	NA	-0.440959	0.230723	273.128	-0.579063	0.221727	-2.6116	0.00901185	0.0747668	1.29148	C	593	TRUE
YBR288C	APM3	-0.103639	0.17167	256.617	-0.177499	0.216972	-0.818076	0.413314	0.718967	1.63647	NA	NA	FALSE
YBR289W	SNF5	0.26118	0.21248	231.736	0.40325	0.22756	1.77206	0.0763841	0.273727	1.63647	NA	NA	FALSE
YBR290W	BSD2	-0.00544382	0.187556	128.493	-0.0133627	0.289274	-0.0461939	0.963156	1	0.543188	NA	NA	TRUE
YBR291C	CTP1	0.0684748	0.221359	59.9599	0.253717	0.418306	0.606536	0.544159	1	0.543188	NA	NA	FALSE
YBR293W	VBA2	-0.0610681	0.243327	17.0677	-0.561932	0.721747	-0.778572	0.436232	1	0.0451406	NA	NA	TRUE
YBR294W	SUL1	-0.0104048	0.247182	0.5645	-1.99396	3.77017	-0.528877	0.596891	1	0.0585975	NA	NA	TRUE
YBR295W	PCA1	-0.740847	0.597926	46.2725	-1.21333	0.462625	-2.6227	0.00872358	0.139651	0.500651	NA	NA	TRUE
YBR296C	PHO89	-2.31341	0.315326	153.38	-2.3954	0.31054	-7.71364	1.2228e-14	2.78121e-12	1.46824	NA	NA	TRUE
YBR297W	MAL33	0.0616235	0.236278	29.392	0.386377	0.584162	0.661421	0.508342	1	0.0451406	NA	NA	FALSE
YBR298C	MAL31	0.0549698	0.254828	3.37867	4.06669	2.03362	1.99973	0.0455294	1	0.0585975	NA	NA	TRUE
YBR299W	MAL32	-0.0418958	0.250801	2.68516	-2.8325	2.03596	-1.39124	0.164153	1	0.0585975	NA	NA	FALSE
YBR300C	NA	-0.00514653	0.247033	0.234912	-0.592488	4.94414	-0.119837	0.904613	1	0.0451406	NA	NA	FALSE
YBR302C	COS2	-0.0936012	0.196057	138.244	-0.206363	0.279941	-0.737165	0.461022	0.840231	1.29148	NA	NA	TRUE
YLR237W	THI7	-0.815386	0.30788	136.527	-0.984482	0.284786	-3.45692	0.000546394	0.00820355	1.29148	B	206	TRUE
YCL001W-A	NA	-0.00514653	0.247033	0.234912	-0.592488	4.94414	-0.119837	0.904613	1	0.0639735	NA	NA	FALSE
YCL001W-B	NA	0.000712061	0.246693	0.457532	0.716357	4.21468	0.169967	0.865036	1	0.0955951	NA	NA	FALSE
YCL002C	NA	-0.124573	0.255953	37.0695	-0.576806	0.497918	-1.15843	0.246687	1	0.0639735	NA	NA	TRUE
YCL004W	PGS1	0.0151537	0.230049	25.0411	0.108306	0.625863	0.173051	0.862611	1	0.00188237	NA	NA	FALSE
YCL005W	LDB16	-0.166245	0.273237	46.8587	-0.612803	0.45079	-1.3594	0.174021	0.800059	0.543188	NA	NA	TRUE
YHR042W	NCP1	-0.657624	0.176432	1411.78	-0.727401	0.170719	-4.26081	2.03684e-05	0.000367984	1.88569	A	132	TRUE
YCL008C	STP22	0.319367	0.305129	108.411	0.604464	0.314657	1.92102	0.0547287	0.442716	0.543188	NA	NA	FALSE
YCL009C	ILV6	0.263708	0.145245	1344.31	0.325245	0.149742	2.17204	0.029853	0.124106	2.04514	C	978	FALSE
YCL010C	SGF29	-0.0157526	0.197662	88.9	-0.0440506	0.327633	-0.134451	0.893046	1	0.500651	NA	NA	FALSE
YCL011C	GBP2	0.403289	0.189636	567.377	0.501177	0.1858	2.6974	0.00698826	0.0432617	2.04514	NA	NA	FALSE
YCL012C	NA	-0.115066	0.245187	43.1951	-0.473963	0.460525	-1.02918	0.303395	1	0.543188	NA	NA	TRUE
YCL014W	BUD3	0.0559819	0.154112	380.023	0.0888418	0.192351	0.461874	0.644172	0.836965	1.81575	NA	NA	FALSE
YCL016C	DCC1	0.124011	0.23183	67.3127	0.369175	0.368679	1.00135	0.31666	1	0.543188	NA	NA	FALSE
YPR198W	SGE1	-0.810016	0.281954	184.54	-0.955484	0.26339	-3.62763	0.000286032	0.00430582	1.44154	B	379	TRUE
YCL018W	LEU2	0.0249178	0.248271	32.3567	2.70044	2.31994	1.16401	0.244418	1	0.0585975	NA	NA	FALSE
YCL021W-A	NA	0.0905187	0.257014	16.2602	0.880133	0.743949	1.18306	0.236787	1	0.00188237	NA	NA	TRUE
YCL024W	KCC4	-0.0135795	0.192106	106.83	-0.0347642	0.304507	-0.114166	0.909106	1	0.500651	NA	NA	FALSE
YCL025C	AGP1	0.756836	0.249964	195.808	0.878227	0.236603	3.71182	0.000205771	0.00309069	1.58181	C	644	TRUE
YCL026C-A	FRM2	-0.0780503	0.262815	5.62653	-3.59983	1.69572	-2.12289	0.0337629	0.988899	0.0639735	NA	NA	FALSE
YCL026C-B	HBN1	-0.163688	0.25758	62.1675	-0.503568	0.394627	-1.27606	0.201934	0.864935	0.533602	NA	NA	FALSE
YCL027W	FUS1	-1.32184	0.802044	25.459	-1.89705	0.645993	-2.93665	0.00331783	0.292445	0.0639735	D	1141	TRUE
YCL028W	RNQ1	0.281582	0.151141	944.07	0.348464	0.15471	2.25237	0.0242989	0.1074	2.04514	NA	NA	FALSE
YCL029C	BIK1	0.0360423	0.200685	90.9627	0.100399	0.335591	0.299171	0.764809	1	0.533602	NA	NA	FALSE
YCL030C	HIS4	0.07013	0.122518	1623.79	0.0908375	0.138626	0.655271	0.512293	0.758317	1.81575	NA	NA	FALSE
YCL031C	RRP7	-0.113298	0.176922	290.913	-0.197881	0.224827	-0.880149	0.378779	0.692193	1.63647	NA	NA	FALSE
YCL032W	STE50	0.0711452	0.208824	81.8943	0.20302	0.342738	0.592348	0.553617	1	0.533602	NA	NA	FALSE
YCL033C	MXR2	0.0640328	0.204331	101.055	0.174334	0.328598	0.530537	0.59574	1	0.546583	NA	NA	FALSE
YCL034W	LSB5	0.300724	0.237805	240.097	0.473685	0.247474	1.91408	0.0556099	0.240156	1.46824	NA	NA	FALSE
YCL035C	GRX1	-0.10977	0.157569	388.496	-0.169002	0.188983	-0.89427	0.371177	0.640261	1.88569	C	855	FALSE
YCL036W	GFD2	0.108081	0.224578	69.6217	0.322414	0.365322	0.882546	0.377482	1	0.543188	NA	NA	FALSE
YCL037C	SRO9	0.281578	0.134887	2394.58	0.334061	0.137458	2.43027	0.0150875	0.0819324	1.88569	NA	NA	FALSE
YCL038C	ATG22	-0.758677	0.408286	83.4122	-1.03644	0.355588	-2.91472	0.00356009	0.0706709	0.546583	D	1213	TRUE
YCL039W	GID7	0.0641751	0.196297	120.93	0.154791	0.298256	0.518986	0.60377	1	0.500651	NA	NA	FALSE
YCL040W	GLK1	0.497846	0.652223	1445.99	1.11952	0.477968	2.34226	0.0191675	0.0961995	1.88569	NA	NA	FALSE
YCL041C	NA	0.0821926	0.240188	417.126	0.447579	0.534743	0.836998	0.402594	0.665458	1.88569	NA	NA	FALSE
YCL042W	NA	0.87452	0.376613	147.648	1.1002	0.336121	3.27323	0.00106326	0.0127403	1.44154	NA	NA	FALSE
YOR321W	PMT3	-0.92248	0.250172	240.85	-1.03099	0.24019	-4.29239	1.76759e-05	0.000402765	1.44154	A	75	TRUE
YCL044C	MGR1	0.416623	0.287398	204.366	0.627624	0.272634	2.30208	0.0213308	0.134709	1.29148	NA	NA	FALSE
YJR143C	PMT4	-0.580608	0.157076	1258.52	-0.640217	0.153042	-4.18328	2.87328e-05	0.000462846	1.99547	A	116	TRUE
YCL047C	POF1	-0.134255	0.228426	83.5725	-0.356054	0.341316	-1.04318	0.296864	1	0.546583	NA	NA	FALSE
YCL048W	SPS22	-0.000895876	0.246091	1.00974	-0.0387892	2.78036	-0.0139512	0.988869	1	0.0585975	NA	NA	TRUE
YCL049C	NA	-0.0484189	0.218023	64.8428	-0.189127	0.41883	-0.451562	0.651585	1	0.500651	C	788	TRUE
YCL050C	APA1	0.0732049	0.122643	1646.28	0.0951028	0.138467	0.686826	0.492192	0.731109	1.88569	NA	NA	FALSE
YCL051W	LRE1	0.021941	0.21241	54.5352	0.0808768	0.410394	0.197071	0.843772	1	0.533602	NA	NA	FALSE
YCL052C	PBN1	0.0941279	0.201342	114.882	0.218842	0.295206	0.741318	0.458501	1	0.546583	NA	NA	TRUE
YCL054W	SPB1	-0.157214	0.165573	642.223	-0.235632	0.191498	-1.23047	0.218522	0.467237	1.94417	NA	NA	FALSE
YCL054W-A	RDT1	-0.0603694	0.24671	12.8581	-0.724103	0.828872	-0.873601	0.382336	1	0.0451406	NA	NA	FALSE
YCL055W	KAR4	-0.0869437	0.206159	102.602	-0.223019	0.319551	-0.697913	0.485232	1	0.498265	NA	NA	FALSE
YCL056C	PEX34	0.0627455	0.24112	22.2207	0.486122	0.644315	0.754479	0.450562	1	0.0955951	NA	NA	FALSE
YCL057C-A	MIC10	0.334794	0.210736	303.678	0.463435	0.211892	2.18713	0.0287333	0.167377	1.29148	NA	NA	FALSE
YCL057W	PRD1	-0.161897	0.141617	807.506	-0.21521	0.155799	-1.38133	0.167176	0.39904	1.99547	C	1008	FALSE
YCL058W-A	ADF1	0.0201424	0.205978	69.123	0.0644724	0.368253	0.175076	0.86102	1	0.546583	NA	NA	FALSE
YCL059C	KRR1	0.0138638	0.151063	508.795	0.0217431	0.191215	0.113711	0.909467	0.928472	2.04514	C	923	FALSE
YCL061C	MRC1	-0.0700508	0.184968	154.105	-0.14558	0.261202	-0.557348	0.577289	0.884703	1.46824	NA	NA	FALSE
YCL063W	VAC17	0.129409	0.216094	101.499	0.306196	0.308602	0.992202	0.321099	1	0.498265	NA	NA	FALSE
YCL064C	CHA1	-0.841894	0.141931	2146.5	-0.881506	0.1397	-6.31	2.79033e-10	2.0003e-08	2.04514	C	625	FALSE
YCL065W	NA	-0.00639683	0.247066	0.344775	-1.25443	4.64972	-0.269786	0.787325	1	0.0639735	NA	NA	FALSE
YCL067C	HMLALPHA2	0.0615045	0.239477	21.6272	0.447566	0.626979	0.713845	0.475323	1	0.0639735	NA	NA	FALSE
YCL068C	NA	0.0478761	0.24758	8.54815	0.946701	1.05497	0.89737	0.369522	1	0.0639735	NA	NA	FALSE
YCL073C	GEX1	-0.0104048	0.247182	0.5645	-1.99396	3.77017	-0.528877	0.596891	1	0.00188237	NA	NA	TRUE
YCR002C	CDC10	-0.0921528	0.145219	566.892	-0.133845	0.171478	-0.78054	0.435073	0.701882	1.81575	NA	NA	FALSE
YCR003W	MRPL32	-0.0981212	0.213538	87.6439	-0.265035	0.333851	-0.793871	0.427271	1	0.546583	NA	NA	FALSE
YCR004C	YCP4	0.27437	0.187074	715.317	0.380121	0.195059	1.94875	0.0513256	0.197572	1.81575	NA	NA	FALSE
YCR005C	CIT2	-0.0501155	0.137675	744.599	-0.0718531	0.163509	-0.439444	0.66034	0.814108	1.99547	NA	NA	FALSE
YCR006C	NA	0.0242766	0.247546	1.91666	2.10521	2.19108	0.960808	0.336649	1	0.00188237	NA	NA	FALSE
YCR007C	NA	-0.0301896	0.246579	4.22929	-1.15247	1.51699	-0.759708	0.447429	1	0.00188237	NA	NA	TRUE
YCR008W	SAT4	0.00749239	0.178419	183.873	0.0166623	0.256582	0.0649393	0.948222	1	1.44154	NA	NA	FALSE
YBR110W	ALG1	-0.765915	0.266085	190.63	-0.901711	0.250121	-3.6051	0.000312029	0.00429613	1.58181	B	356	TRUE
YCR010C	ADY2	-0.0123472	0.247274	0.674363	-2.25724	3.5139	-0.642374	0.52063	1	0.0955951	NA	NA	TRUE
YOR175C	ALE1	-0.764498	0.174255	606.157	-0.827035	0.169395	-4.88228	1.04868e-06	3.06696e-05	1.99547	B	298	TRUE
YCR012W	PGK1	0.0935751	0.154522	51183.6	0.142916	0.186831	0.764947	0.444303	0.682152	1.99547	C	799	FALSE
YCR013C	NA	0.00941052	0.246006	1.45498	0.842197	2.37528	0.354568	0.722913	1	0.00188237	NA	NA	FALSE
YCR014C	POL4	-0.00620405	0.246483	0.78712	-0.720635	3.08382	-0.233682	0.815232	1	0.0451406	NA	NA	FALSE
YGL186C	TPN1	-0.745078	0.196295	404.046	-0.824292	0.189407	-4.35196	1.34923e-05	0.000264295	1.81575	B	322	TRUE
YCR016W	NA	-0.0887597	0.18527	225.267	-0.176792	0.254529	-0.694584	0.487316	0.788352	1.58181	NA	NA	FALSE
YCR094W	CDC50	-0.731261	0.302539	137.774	-0.905342	0.279555	-3.23851	0.00120155	0.0127189	1.63647	B	443	TRUE
YCR018C	SRD1	0.120536	0.233637	64.7697	0.378792	0.380991	0.994229	0.320111	1	0.500651	NA	NA	FALSE
YCR018C-A	NA	0.108632	0.263191	24.3831	0.850582	0.665275	1.27854	0.201059	1	0.0451406	NA	NA	FALSE
YCR019W	MAK32	0.0423791	0.213316	58.2637	0.152398	0.396801	0.384068	0.700928	1	0.543188	NA	NA	FALSE
YCR020C	PET18	-0.0161956	0.246376	1.79397	-1.25626	2.22468	-0.564692	0.572283	1	0.00188237	NA	NA	FALSE
YCR020C-A	MAK31	0.0978074	0.210662	93.2403	0.252472	0.322438	0.78301	0.433621	1	0.533602	NA	NA	FALSE
YCR020W-B	HTL1	-0.0461776	0.214847	64.1818	-0.1695	0.402628	-0.420985	0.673766	1	0.546583	NA	NA	FALSE
YCR021C	HSP30	-0.0527596	0.249588	7.00584	-1.16843	1.14274	-1.02248	0.306554	1	0.0955951	NA	NA	TRUE
YCR022C	NA	0.0218176	0.247046	2.60358	1.7057	2.05006	0.832024	0.405396	1	0.0639735	NA	NA	FALSE
YCR023C	NA	-0.464772	0.43589	71.0757	-0.863629	0.379146	-2.27783	0.0227369	0.255441	0.543188	C	779	TRUE
YCR024C	SLM5	-0.06279	0.22881	38.2717	-0.302648	0.487089	-0.621339	0.534376	1	0.0955951	NA	NA	FALSE
YCR024C-A	PMP1	-0.088121	0.136027	1345.59	-0.124617	0.157321	-0.792122	0.428289	0.68794	1.88569	C	574	TRUE
YAL023C	PMT2	-0.571316	0.156141	1474.85	-0.63058	0.152158	-4.14425	3.40927e-05	0.000532115	1.99547	A	19	TRUE
YCR026C	NPP1	-0.255379	0.239442	156.026	-0.448227	0.265095	-1.69081	0.0908725	0.31258	1.58181	C	587	TRUE
YCR027C	RHB1	0.0969316	0.229927	60.9854	0.340062	0.408693	0.832071	0.405369	1	0.533602	NA	NA	FALSE
YCR028C	FEN2	-0.354755	0.273819	141.789	-0.567871	0.272745	-2.08206	0.0373368	0.200667	1.29148	C	479	TRUE
YCR028C-A	RIM1	-0.209469	0.150353	691.072	-0.275148	0.161083	-1.70812	0.0876149	0.26235	1.99547	C	610	FALSE
YCR030C	SYP1	0.118083	0.153687	533.394	0.174644	0.180197	0.969187	0.332452	0.606448	1.88569	NA	NA	FALSE
YOR153W	PDR5	-0.45997	0.124999	12288.9	-0.502229	0.123465	-4.06778	4.74622e-05	0.000774002	1.81575	A	146	TRUE
YCR032W	BPH1	-0.06404	0.188614	136.544	-0.140919	0.274662	-0.513064	0.607906	0.874702	1.58181	NA	NA	FALSE
YCR033W	SNT1	-0.00725697	0.175512	200.501	-0.0150776	0.248099	-0.0607723	0.951541	1	1.63647	NA	NA	FALSE
YIL088C	AVT7	-0.807895	0.246647	217.177	-0.922647	0.234331	-3.93736	8.23834e-05	0.00134492	1.63647	A	138	TRUE
YCR035C	RRP43	0.0240157	0.160884	274.839	0.0410732	0.211043	0.19462	0.845691	1	1.44154	NA	NA	FALSE
YCR036W	RBK1	-0.0774034	0.182979	167.3	-0.154803	0.252299	-0.613569	0.5395	0.85087	1.46824	NA	NA	FALSE
YCR037C	PHO87	0.780408	0.30166	140.287	0.946309	0.278883	3.39321	0.000690785	0.00885687	1.46824	D	1044	TRUE
YCR038C	BUD5	0.0094337	0.225542	32.0767	0.0546105	0.544535	0.100288	0.920115	1	0.0639735	NA	NA	FALSE
YCR039C	MATALPHA2	0.067058	0.244505	19.6317	0.576195	0.697808	0.825722	0.408962	1	0.00188237	NA	NA	FALSE
YCR042C	TAF2	-0.0549639	0.151324	402.228	-0.0866083	0.187671	-0.46149	0.644447	0.836965	1.81575	NA	NA	FALSE
YCR043C	NA	-0.355836	0.299251	145.333	-0.608697	0.299368	-2.03327	0.0420249	0.18598	1.63647	D	1140	TRUE
YCR044C	PER1	-0.309416	0.25888	146.364	-0.515634	0.268981	-1.91699	0.0552391	0.239312	1.46824	C	821	TRUE
YCR046C	IMG1	0.165733	0.219785	131.05	0.345794	0.285759	1.21009	0.226244	0.564914	1.44154	NA	NA	FALSE
YCR047C	BUD23	0.144965	0.191478	234.05	0.261226	0.23906	1.09272	0.274516	0.665154	1.29148	NA	NA	FALSE
YCR048W	ARE1	-0.0478439	0.182843	298.372	-0.101708	0.261859	-0.388406	0.697716	0.913007	1.63647	NA	NA	TRUE
YCR051W	NA	0.27018	0.216098	326.502	0.416774	0.229439	1.8165	0.0692944	0.298353	1.29148	C	982	FALSE
YCR052W	RSC6	0.295548	0.193489	337.919	0.407664	0.199027	2.04828	0.0405325	0.196758	1.44154	NA	NA	FALSE
YCR053W	THR4	0.000180198	0.113847	3965.81	-0.00139885	0.128238	-0.0109082	0.991297	0.973909	1.94417	NA	NA	FALSE
YCR054C	CTR86	-0.176307	0.226657	125.358	-0.37292	0.293633	-1.27002	0.204077	0.857918	0.546583	NA	NA	FALSE
YCR057C	PWP2	0.168895	0.146262	758.756	0.226788	0.160957	1.40899	0.158837	0.394069	1.94417	D	1277	FALSE
YCR059C	YIH1	0.105523	0.210906	129.63	0.26294	0.314309	0.836565	0.402837	0.7214	1.58181	NA	NA	FALSE
YCR060W	TAH1	0.231771	0.297348	88.8505	0.61172	0.376311	1.62557	0.10404	0.661874	0.498265	NA	NA	FALSE
YCR061W	NA	-0.148806	0.184898	450.507	-0.253634	0.224506	-1.12974	0.258585	0.507452	1.99547	C	689	FALSE
YCR063W	BUD31	0.0259816	0.224741	32.9507	0.139455	0.519654	0.268361	0.788421	1	0.0955951	NA	NA	FALSE
YCR065W	HCM1	0.0683527	0.180501	188.175	0.134926	0.248402	0.543176	0.587009	0.93704	1.29148	NA	NA	FALSE
YCR066W	RAD18	-0.00289429	0.217736	42.349	-0.0140483	0.462852	-0.0303517	0.975787	1	0.533602	NA	NA	FALSE
YCR067C	SED4	-0.216581	0.167417	488.465	-0.301176	0.18149	-1.65946	0.0970222	0.285961	1.94417	NA	NA	FALSE
YCR068W	ATG15	-0.0533631	0.209031	70.882	-0.166365	0.363118	-0.458157	0.64684	1	0.546583	NA	NA	TRUE
YCR069W	CPR4	-0.256679	0.205068	249.901	-0.389615	0.220039	-1.77066	0.0766173	0.319823	1.29148	C	1012	TRUE
YCR071C	IMG2	0.0237484	0.202207	79.5415	0.0696422	0.346369	0.201064	0.840649	1	0.498265	NA	NA	FALSE
YCR072C	RSA4	-0.0669838	0.170281	342.607	-0.120815	0.224026	-0.53929	0.589687	0.890515	1.46824	NA	NA	FALSE
YCR073C	SSK22	0.0947132	0.239303	37.6051	0.428626	0.481566	0.890068	0.37343	1	0.0639735	NA	NA	FALSE
YCR073W-A	SOL2	0.367994	0.236999	222.243	0.524346	0.233444	2.24614	0.0246953	0.129798	1.58181	NA	NA	FALSE
YCR075C	ERS1	-0.101885	0.241886	39.6262	-0.455544	0.478302	-0.952419	0.340885	1	0.0639735	NA	NA	TRUE
YCR075W-A	NA	0.0772665	0.216527	65.9167	0.244812	0.373398	0.655633	0.512061	1	0.498265	NA	NA	FALSE
YCR076C	FUB1	0.0737375	0.220062	63.6144	0.255833	0.396502	0.645226	0.518781	1	0.533602	NA	NA	FALSE
YCR077C	PAT1	0.12277	0.141828	768.681	0.169186	0.161279	1.04903	0.294165	0.55559	1.94417	NA	NA	FALSE
YCR079W	PTC6	0.152757	0.294984	23.4548	1.09492	0.66006	1.65882	0.0971517	1	0.0639735	NA	NA	FALSE
YCR081W	SRB8	0.0469737	0.176749	176.093	0.0923481	0.246238	0.375035	0.707634	0.931115	1.58181	NA	NA	FALSE
YCR082W	AHC2	-0.022956	0.181387	165.896	-0.0497763	0.263984	-0.188558	0.850439	1	1.44154	NA	NA	FALSE
YCR083W	TRX3	-0.0367937	0.19623	103.664	-0.0963026	0.313076	-0.307602	0.758385	1	0.546583	NA	NA	FALSE
YCR084C	TUP1	0.214611	0.150439	1076.5	0.280143	0.160244	1.74823	0.0804239	0.245461	2.04514	NA	NA	FALSE
YCR086W	CSM1	-0.0935295	0.226111	60.4299	-0.320689	0.396505	-0.808789	0.418636	1	0.546583	NA	NA	FALSE
YCR087C-A	NA	-0.116227	0.178045	227.154	-0.203499	0.225338	-0.903083	0.366482	0.759964	1.29148	C	657	FALSE
YCR088W	ABP1	0.0708276	0.133835	2071.78	0.0976964	0.155396	0.628693	0.52955	0.737097	1.99547	C	726	FALSE
YCR089W	FIG2	0.100135	0.259379	27.7893	0.829947	0.677674	1.2247	0.220688	1	0.0585975	NA	NA	TRUE
YCR090C	NA	-0.26023	0.251795	157.557	-0.475751	0.281673	-1.68902	0.0912159	0.335412	1.44154	NA	NA	FALSE
YCR091W	KIN82	-0.0346708	0.233784	20.7786	-0.271026	0.64641	-0.419279	0.675013	1	0.0639735	NA	NA	FALSE
YCR092C	MSH3	-0.0790841	0.195727	131.027	-0.182003	0.289591	-0.628483	0.529688	0.803642	1.63647	NA	NA	FALSE
YCR093W	CDC39	0.0737196	0.123582	1514.36	0.09678	0.139927	0.691645	0.48916	0.742681	1.81575	NA	NA	FALSE
YLR286C	CTS1	-0.709024	0.131923	4888.43	-0.747565	0.129783	-5.7601	8.40659e-09	5.25091e-07	1.81575	B	304	TRUE
YCR095C	OCA4	-0.00579057	0.198571	89.128	-0.0171147	0.332343	-0.0514971	0.958929	1	0.500651	NA	NA	FALSE
YCR096C	HMRA2	0.0166421	0.244375	3.81661	0.576664	1.45471	0.396411	0.691802	1	0.0955951	NA	NA	FALSE
YCR097W	HMRA1	0.00784516	0.18465	134.608	0.016336	0.276972	0.0589807	0.952967	1	1.58181	NA	NA	FALSE
YCR098C	GIT1	-0.0182524	0.246659	2.14841	-1.72225	2.17692	-0.79114	0.428862	1	0.0585975	NA	NA	TRUE
YCR099C	NA	-0.00514653	0.247033	0.234912	-0.592488	4.94414	-0.119837	0.904613	1	0.0451406	NA	NA	FALSE
YCR100C	NA	0.00456612	0.246394	1.01941	0.598393	2.93434	0.203927	0.83841	1	0.0451406	NA	NA	FALSE
YCR101C	NA	0.0172144	0.243676	4.9155	0.493466	1.31537	0.375154	0.707546	1	0.00188237	NA	NA	FALSE
YCR102C	NA	-0.0213762	0.246401	2.87122	-1.28932	1.86119	-0.692738	0.488474	1	0.00188237	NA	NA	FALSE
YCR105W	ADH7	-0.0394343	0.248535	4.22284	-1.52796	1.5186	-1.00616	0.314339	1	0.0451406	NA	NA	FALSE
YCR106W	RDS1	-0.0958319	0.240325	38.0575	-0.443453	0.48723	-0.910151	0.362743	1	0.0585975	NA	NA	FALSE
YCR107W	AAD3	0.0208051	0.246835	1.79713	1.56696	2.10663	0.743827	0.456981	1	0.0451406	NA	NA	FALSE
YDL001W	RMD1	0.019297	0.201778	85.6634	0.0563642	0.348358	0.1618	0.871463	1	0.546583	NA	NA	FALSE
YDL002C	NHP10	-0.0889082	0.216412	93.0056	-0.264112	0.360294	-0.733044	0.463532	1	0.498265	NA	NA	FALSE
YDL003W	MCD1	-0.157886	0.192863	243.625	-0.278668	0.237483	-1.17343	0.240625	0.557897	1.58181	NA	NA	FALSE
YDL004W	ATP16	0.20953	0.177562	439.045	0.306463	0.19547	1.56783	0.116921	0.330283	1.88569	NA	NA	FALSE
YDL005C	MED2	0.134728	0.185806	210.472	0.239053	0.23296	1.02615	0.304819	0.66467	1.44154	NA	NA	FALSE
YDL006W	PTC1	-0.0505923	0.214963	82.484	-0.181297	0.404359	-0.448358	0.653895	1	0.543188	NA	NA	FALSE
YDL007W	RPT2	-0.139369	0.143586	1021.51	-0.19144	0.161985	-1.18184	0.23727	0.483582	1.99547	C	686	FALSE
YDL008W	APC11	0.015239	0.204267	78.5976	0.0503294	0.358714	0.140305	0.888419	1	0.498265	C	490	FALSE
YDL010W	GRX6	-0.402606	0.334885	115.806	-0.688398	0.319754	-2.1529	0.0313267	0.312875	0.543188	D	1226	TRUE
YDL012C	NA	0.353175	0.222877	234.478	0.494184	0.221993	2.22612	0.026006	0.134273	1.58181	NA	NA	TRUE
YDL013W	SLX5	-0.0406773	0.203241	80.7863	-0.118884	0.343221	-0.346378	0.729059	1	0.533602	NA	NA	FALSE
YDL014W	NOP1	0.0710348	0.122929	3326.4	0.0922625	0.139093	0.663316	0.507128	0.71102	2.04514	D	1062	FALSE
YDR144C	MKC7	-0.690783	0.198511	441.692	-0.775371	0.19067	-4.06656	4.77119e-05	0.000774259	1.81575	B	419	TRUE
YJL183W	MNN11	-0.690384	0.226442	309.786	-0.79813	0.214979	-3.71259	0.000205149	0.00361678	1.29148	B	327	TRUE
YDL017W	CDC7	-0.0731896	0.215022	71.8895	-0.23207	0.370197	-0.626883	0.530736	1	0.500651	NA	NA	FALSE
YDL018C	ERP3	-0.314428	0.290337	110.044	-0.575978	0.303097	-1.90031	0.0573926	0.452776	0.546583	C	570	TRUE
YDL019C	OSH2	0.0705172	0.157086	368.639	0.112787	0.196471	0.574067	0.565922	0.770801	1.94417	NA	NA	FALSE
YDL020C	RPN4	-0.0362956	0.159373	317.398	-0.0615196	0.206104	-0.298487	0.765331	0.982498	1.46824	NA	NA	FALSE
YDL021W	GPM2	-0.176991	0.294884	36.1203	-0.784218	0.515014	-1.52271	0.127831	1	0.0585975	NA	NA	FALSE
YDL022W	GPD1	-0.45841	0.18051	791.351	-0.544178	0.175778	-3.09583	0.0019626	0.0170004	1.81575	NA	NA	FALSE
YDL024C	DIA3	-0.0100405	0.245452	3.08832	-0.651599	1.87222	-0.348036	0.727813	1	0.0639735	NA	NA	TRUE
YDL025C	RTK1	0.182847	0.253659	76.3161	0.467298	0.347933	1.34307	0.179249	0.840231	0.500651	NA	NA	FALSE
YDL027C	NA	0.0868936	0.223096	61.3682	0.291943	0.394722	0.739617	0.459533	1	0.533602	NA	NA	FALSE
YDL028C	MPS1	0.0201992	0.19557	96.4459	0.0529002	0.318131	0.166284	0.867933	1	0.498265	NA	NA	FALSE
YDL029W	ARP2	0.096052	0.135502	929.907	0.131217	0.155563	0.843497	0.398951	0.654364	1.94417	D	1288	FALSE
YDL030W	PRP9	-0.131802	0.2341	72.0128	-0.385124	0.367336	-1.04842	0.294443	1	0.500651	NA	NA	FALSE
YDL031W	DBP10	-0.0806812	0.153692	616.417	-0.12543	0.188368	-0.665873	0.505492	0.741194	1.88569	NA	NA	FALSE
YDL033C	SLM3	0.0211884	0.225344	32.0728	0.118814	0.531927	0.223366	0.823251	1	0.0955951	NA	NA	FALSE
YDL035C	GPR1	-0.116795	0.20516	147.166	-0.261308	0.287013	-0.91044	0.362591	0.757459	1.29148	C	818	TRUE
YDL036C	PUS9	0.0915728	0.214605	79.6285	0.258343	0.344668	0.749543	0.45353	1	0.543188	C	957	FALSE
YDL037C	BSC1	0.0046272	0.246004	1.24755	0.494064	2.58029	0.191476	0.848153	1	0.0585975	NA	NA	FALSE
YDL039C	PRM7	0.0254584	0.246375	3.50346	1.15424	1.59202	0.725014	0.468444	1	0.0955951	NA	NA	FALSE
YDL040C	NAT1	-0.045089	0.12512	1155.1	-0.0603457	0.143928	-0.419278	0.675013	0.840231	1.88569	NA	NA	FALSE
YDL042C	SIR2	-0.0865702	0.193074	142.561	-0.18878	0.275211	-0.685944	0.492748	0.816992	1.46824	NA	NA	FALSE
YDL043C	PRP11	-0.1908	0.252255	88.391	-0.462007	0.336508	-1.37295	0.169769	0.798407	0.533602	NA	NA	FALSE
YDL044C	MTF2	0.037216	0.205929	72.4334	0.113907	0.360126	0.316297	0.751777	1	0.546583	NA	NA	FALSE
YDL045C	FAD1	-0.0272311	0.200081	85.1628	-0.0778215	0.335132	-0.232212	0.816374	1	0.546583	NA	NA	FALSE
YDL045W-A	MRP10	0.000589261	0.190871	115.994	0.000839481	0.299382	0.00280404	0.997763	1	0.546583	NA	NA	FALSE
YMR297W	PRC1	0.548333	0.166581	2061.19	0.616193	0.161957	3.80466	0.000141996	0.00196208	1.81575	A	24	TRUE
YDL047W	SIT4	0.207814	0.198695	254.573	0.335764	0.226328	1.48353	0.137934	0.400568	1.63647	NA	NA	FALSE
YDL048C	STP4	-0.024803	0.243654	6.08427	-0.596278	1.18459	-0.503361	0.61471	1	0.00188237	NA	NA	FALSE
YDL049C	KNH1	-0.00700214	0.239355	9.74867	-0.11484	0.948099	-0.121127	0.903591	1	0.00188237	NA	NA	TRUE
YDL051W	LHP1	0.0792693	0.132495	863.872	0.107817	0.152579	0.70663	0.479797	0.73615	1.81575	D	1247	FALSE
YNR067C	DSE4	-0.689457	0.156104	1466.68	-0.74287	0.152426	-4.87366	1.09549e-06	3.35796e-05	1.81575	B	270	TRUE
YDL053C	PBP4	0.116749	0.189477	194.982	0.223115	0.248245	0.898767	0.368777	0.694096	1.58181	NA	NA	FALSE
YDL054C	MCH1	-0.0960418	0.198277	128.297	-0.215148	0.285579	-0.753374	0.451225	1	0.546583	C	732	TRUE
YDL055C	PSA1	0.0108806	0.123977	7240.86	0.0135693	0.143234	0.0947348	0.924525	0.959345	1.88569	C	614	FALSE
YDL056W	MBP1	0.0574141	0.189804	132.628	0.129093	0.281928	0.457893	0.647029	0.886141	1.63647	NA	NA	FALSE
YDL057W	NA	0.105036	0.236699	47.4995	0.399705	0.433601	0.921828	0.356619	1	0.533602	NA	NA	FALSE
YDL058W	USO1	-0.168464	0.151605	792.279	-0.223088	0.168749	-1.32201	0.186164	0.424515	1.99547	NA	NA	FALSE
YDL059C	RAD59	0.0894511	0.247974	25.4576	0.577645	0.590789	0.977753	0.328197	1	0.0639735	NA	NA	FALSE
YDL060W	TSR1	0.0221943	0.135811	662.545	0.0314652	0.162198	0.193993	0.846182	0.911277	1.99547	NA	NA	FALSE
YDL061C	RPS29B	-0.144984	0.123004	2635.95	-0.181392	0.133288	-1.36091	0.173543	0.430667	1.81575	C	910	FALSE
YDL062W	NA	-0.00514653	0.247033	0.234912	-0.592488	4.94414	-0.119837	0.904613	1	0.0955951	NA	NA	FALSE
YDL063C	SYO1	-0.0559004	0.172771	385.01	-0.105115	0.234766	-0.447741	0.65434	0.800005	2.04514	NA	NA	FALSE
YDL064W	UBC9	0.0657317	0.165946	260.199	0.113558	0.215608	0.526686	0.598411	0.941305	1.29148	C	859	FALSE
YDL065C	PEX19	-0.171418	0.213833	198.159	-0.335964	0.271011	-1.23967	0.215099	0.551165	1.44154	NA	NA	FALSE
YDL066W	IDP1	-0.222469	0.133188	1729.96	-0.275242	0.139516	-1.97283	0.0485144	0.181646	1.94417	D	1162	FALSE
YDL067C	COX9	0.498245	0.279872	195.678	0.681664	0.260943	2.61231	0.00899329	0.062328	1.63647	D	1153	TRUE
YDL068W	NA	-0.0227035	0.248137	1.25405	-3.13046	2.7636	-1.13275	0.25732	1	0.0451406	NA	NA	FALSE
YDL069C	CBS1	0.035282	0.238142	16.3735	0.359024	0.766386	0.468464	0.639453	1	0.00188237	NA	NA	FALSE
YDL070W	BDF2	-0.171415	0.18003	312.584	-0.271186	0.210182	-1.29024	0.196966	0.486304	1.63647	NA	NA	FALSE
YOR016C	ERP4	-0.667802	0.309976	135.597	-0.857777	0.28433	-3.01683	0.0025543	0.0251378	1.46824	B	265	TRUE
YDL073W	NA	0.0200341	0.193518	107.978	0.0506003	0.31029	0.163074	0.87046	1	0.498265	NA	NA	FALSE
YDL074C	BRE1	0.00396517	0.160846	295.107	0.00651796	0.212481	0.0306754	0.975528	1	1.63647	NA	NA	FALSE
YGL022W	STT3	-0.551501	0.174609	1149.51	-0.626161	0.169095	-3.70302	0.000213047	0.00252492	2.04514	A	161	TRUE
YDL076C	RXT3	0.0543848	0.198707	99.6026	0.140055	0.314276	0.445644	0.655854	1	0.546583	NA	NA	FALSE
YDL077C	VAM6	-0.119376	0.204219	129.469	-0.261711	0.284834	-0.918818	0.358191	0.703666	1.46824	NA	NA	FALSE
YDL078C	MDH3	0.0524277	0.143202	521.789	0.0774528	0.173052	0.447571	0.654463	0.842785	1.81575	NA	NA	FALSE
YDL079C	MRK1	0.0344535	0.24771	3.48991	1.39691	1.5515	0.900362	0.367928	1	0.0451406	NA	NA	FALSE
YDL080C	THI3	0.0386899	0.221833	45.0997	0.17563	0.464959	0.377731	0.70563	1	0.543188	NA	NA	FALSE
YGR106C	VOA1	-0.550097	0.172788	1306.46	-0.624841	0.1681	-3.71707	0.000201544	0.00258016	1.88569	A	100	TRUE
YDL082W	RPL13A	-0.0670642	0.118732	4664.36	-0.0861161	0.133368	-0.645703	0.518472	0.739145	1.94417	D	1121	FALSE
YOR099W	KTR1	-0.616544	0.205292	686.557	-0.712071	0.196154	-3.63016	0.000283242	0.00346693	1.88569	A	21	TRUE
YDL084W	SUB2	-0.152579	0.120996	3194.59	-0.188518	0.130292	-1.44689	0.147928	0.384625	1.88569	C	916	FALSE
YDL085C-A	NA	-0.154125	0.226754	106.134	-0.36183	0.313633	-1.15367	0.248634	0.943226	0.533602	C	774	FALSE
YDL085W	NDE2	-0.0128583	0.246674	1.13189	-1.38609	2.67853	-0.517481	0.60482	1	0.00188237	NA	NA	FALSE
YDL086W	NA	0.0987649	0.174428	315.563	0.173398	0.223195	0.776892	0.437222	0.818451	1.29148	C	531	FALSE
YDL087C	LUC7	0.0700444	0.228764	41.1548	0.309035	0.464873	0.664773	0.506196	1	0.00188237	NA	NA	FALSE
YDL088C	ASM4	0.203741	0.211606	184.381	0.355766	0.24711	1.43971	0.14995	0.418935	1.63647	NA	NA	FALSE
YDL089W	NUR1	-0.133745	0.229036	88.0698	-0.361207	0.342536	-1.05451	0.291651	1	0.498265	C	929	TRUE
YDL090C	RAM1	0.21839	0.2494	123.928	0.452796	0.300369	1.50746	0.131692	0.702345	0.543188	NA	NA	FALSE
YDL091C	UBX3	-0.204733	0.298123	49.662	-0.677039	0.434214	-1.55923	0.118942	0.672521	0.546583	NA	NA	FALSE
YDL092W	SRP14	-0.0537474	0.173596	239.399	-0.102171	0.237284	-0.430583	0.666772	0.93704	1.46824	D	1255	FALSE
YKL140W	TGL1	-0.617958	0.249396	230.221	-0.753692	0.234873	-3.20894	0.00133225	0.0148611	1.46824	B	403	TRUE
YJR075W	HOC1	-0.578658	0.189478	446.338	-0.663791	0.182815	-3.63095	0.000282382	0.00346693	1.88569	A	122	TRUE
YDL097C	RPN6	-0.06547	0.139805	820.533	-0.0956202	0.166016	-0.57597	0.564636	0.776149	1.88569	D	1131	FALSE
YDL098C	SNU23	-0.0316908	0.215065	51.3445	-0.123969	0.421797	-0.293908	0.768829	1	0.498265	NA	NA	FALSE
YDL099W	BUG1	-0.0750353	0.169791	268.805	-0.132996	0.222068	-0.598896	0.549242	0.912008	1.29148	NA	NA	FALSE
YHR132C	ECM14	-0.615931	0.181876	519.14	-0.692293	0.175829	-3.93731	8.24008e-05	0.00112826	1.99547	B	191	TRUE
YDL101C	DUN1	-0.189631	0.253172	96.31	-0.465549	0.34136	-1.3638	0.172629	0.794009	0.546583	NA	NA	FALSE
YDL102W	POL3	-0.158152	0.169203	352.041	-0.241321	0.196617	-1.22736	0.219686	0.592748	1.29148	NA	NA	FALSE
YDL103C	QRI1	0.0176023	0.147786	439.756	0.027092	0.1839	0.147319	0.88288	0.943226	1.88569	NA	NA	FALSE
YDL104C	QRI7	-0.0477105	0.236433	21.7169	-0.369052	0.649928	-0.567835	0.570147	1	0.0955951	NA	NA	FALSE
YDL105W	NSE4	0.149823	0.255674	52.2191	0.506929	0.416277	1.21777	0.223312	0.897964	0.543188	NA	NA	FALSE
YDL106C	PHO2	-0.0391918	0.175942	184.087	-0.0779916	0.24631	-0.31664	0.751517	0.976354	1.46824	NA	NA	FALSE
YDL107W	MSS2	-0.122378	0.261166	30.5814	-0.669536	0.553744	-1.20911	0.226621	1	0.00188237	NA	NA	FALSE
YDL108W	KIN28	-0.0760762	0.205557	97.6832	-0.202823	0.327342	-0.619607	0.535516	1	0.543188	NA	NA	FALSE
YDL109C	NA	0.0398762	0.241031	12.822	0.476288	0.817057	0.582932	0.559939	1	0.0639735	NA	NA	FALSE
YDL110C	TMA17	0.0860454	0.22482	68.3159	0.302082	0.400633	0.754012	0.450842	1	0.533602	NA	NA	FALSE
YDL111C	RRP42	0.0867576	0.17884	199.876	0.162166	0.237598	0.682521	0.49491	0.780116	1.63647	NA	NA	FALSE
YDL112W	TRM3	-0.0564552	0.13262	883.623	-0.0783721	0.155025	-0.505544	0.613177	0.793734	1.94417	D	1068	FALSE
YDL113C	ATG20	-0.0741978	0.206247	88.6229	-0.201472	0.329634	-0.6112	0.541067	1	0.498265	NA	NA	FALSE
YDL114W	NA	-0.0072173	0.247099	0.469824	-1.67627	4.49742	-0.372718	0.709358	1	0.0451406	NA	NA	FALSE
YDL115C	IWR1	-0.0994339	0.219366	76.6284	-0.290687	0.357179	-0.813842	0.415736	1	0.500651	NA	NA	FALSE
YDL116W	NUP84	-0.0963436	0.158783	370.158	-0.151801	0.194274	-0.781377	0.434581	0.665154	2.04514	NA	NA	FALSE
YDL117W	CYK3	0.0291605	0.173304	199.38	0.0561804	0.240381	0.233714	0.815207	1	1.46824	NA	NA	FALSE
YDL118W	NA	-0.00514653	0.247033	0.234912	-0.592488	4.94414	-0.119837	0.904613	1	0.0639735	NA	NA	FALSE
YDL119C	NA	0.023132	0.217534	46.1846	0.0981365	0.451266	0.217469	0.827843	1	0.546583	NA	NA	FALSE
YDL120W	YFH1	0.0176477	0.180925	159.486	0.0372363	0.264526	0.140766	0.888055	1	1.46824	NA	NA	FALSE
YDL121C	NA	-0.282659	0.208231	278.583	-0.416511	0.217991	-1.91068	0.0560451	0.224245	1.63647	C	653	TRUE
YDL122W	UBP1	0.0547724	0.146157	502.309	0.0822121	0.178024	0.461803	0.644223	0.820779	1.88569	D	1200	FALSE
YDL123W	SNA4	0.0823341	0.228168	71.3605	0.320555	0.427316	0.750158	0.45316	1	0.498265	NA	NA	TRUE
YDL124W	NA	-0.302557	0.163624	808.053	-0.380973	0.166816	-2.28379	0.0223839	0.10075	2.04514	NA	NA	FALSE
YBR205W	KTR3	-0.578106	0.204173	445.344	-0.67584	0.19571	-3.45328	0.000553816	0.00596418	1.88569	B	264	TRUE
YDL126C	CDC48	-0.202771	0.119524	5627.5	-0.24265	0.125096	-1.93972	0.0524139	0.195415	1.88569	C	755	FALSE
YDL127W	PCL2	-0.0637873	0.205996	88.4359	-0.180244	0.339177	-0.531415	0.595131	1	0.498265	NA	NA	FALSE
YNR030W	ALG12	-0.631634	0.214523	371.034	-0.733967	0.205157	-3.57759	0.000346776	0.00384616	2.04514	A	153	TRUE
YDL129W	NA	0.0511952	0.22603	37.209	0.24453	0.485896	0.503257	0.614784	1	0.00188237	NA	NA	FALSE
YNL130C	CPT1	-0.552352	0.196863	491.607	-0.645575	0.189194	-3.41224	0.000644307	0.00701631	1.81575	B	190	TRUE
YDL130W-A	STF1	-0.152825	0.241756	74.1844	-0.424795	0.358715	-1.18421	0.236328	0.948011	0.498265	D	1060	FALSE
YDL131W	LYS21	-0.005828	0.127852	1251.09	-0.00808364	0.149233	-0.054168	0.956801	0.943226	2.04514	NA	NA	FALSE
YDL132W	CDC53	-0.0191495	0.140897	575.856	-0.0286081	0.17098	-0.167318	0.86712	0.911277	2.04514	NA	NA	FALSE
YIL005W	EPS1	-0.551978	0.239268	333.054	-0.685252	0.225337	-3.04101	0.00235788	0.0215981	1.63647	B	194	TRUE
YDL133W	SRF1	-0.0247448	0.210011	60.0169	-0.087469	0.391817	-0.223239	0.823349	1	0.546583	NA	NA	TRUE
YDL134C	PPH21	0.136814	0.170796	321.722	0.217924	0.204289	1.06674	0.286088	0.642751	1.44154	D	1267	FALSE
YDL135C	RDI1	-0.113437	0.164949	367.435	-0.181679	0.20042	-0.906492	0.364675	0.623274	1.94417	C	692	FALSE
YDL136W	RPL35B	-0.251738	0.149173	2874.16	-0.319995	0.155304	-2.06045	0.0393556	0.159004	1.88569	C	717	FALSE
YAL007C	ERP2	-0.556874	0.188437	462.219	-0.642558	0.182315	-3.52444	0.000424381	0.0046694	1.94417	A	118	TRUE
YDL138W	RGT2	0.0181064	0.225006	30.6693	0.10097	0.535888	0.188417	0.85055	1	0.0451406	NA	NA	TRUE
YDL139C	SCM3	-0.096972	0.254209	21.7764	-0.700625	0.640325	-1.09417	0.27388	1	0.00188237	NA	NA	FALSE
YDL140C	RPO21	0.0310309	0.112993	3314.23	0.0388924	0.126676	0.307022	0.758826	0.882551	1.94417	NA	NA	FALSE
YDL141W	BPL1	-0.092723	0.167913	281.177	-0.157139	0.212635	-0.73901	0.459901	0.799383	1.44154	NA	NA	FALSE
YDL142C	CRD1	-0.0368529	0.219742	45.7879	-0.160639	0.452617	-0.354911	0.722657	1	0.546583	NA	NA	FALSE
YDL143W	CCT4	0.300936	0.140436	1673.64	0.35815	0.142284	2.51715	0.011831	0.0659975	1.99547	C	501	FALSE
YDL144C	NA	0.106165	0.20104	156.941	0.235091	0.283439	0.829422	0.406866	0.725196	1.58181	NA	NA	FALSE
YDL145C	COP1	-0.069481	0.116266	2636.81	-0.0881261	0.129717	-0.67937	0.496903	0.722637	1.94417	NA	NA	FALSE
YDL146W	LDB17	0.108084	0.23107	57.8346	0.359242	0.395336	0.908701	0.363508	1	0.533602	NA	NA	FALSE
YDL147W	RPN5	-0.0477665	0.136053	973.479	-0.0679535	0.161376	-0.421087	0.673691	0.818451	1.99547	NA	NA	FALSE
YDL148C	NOP14	-0.119781	0.155469	644.928	-0.179053	0.183719	-0.974606	0.329756	0.613706	1.81575	NA	NA	FALSE
YDL149W	ATG9	-0.0726126	0.232028	37.398	-0.347956	0.49159	-0.707818	0.479058	1	0.0585975	NA	NA	TRUE
YDL150W	RPC53	0.1735	0.189623	225.975	0.28774	0.224118	1.28388	0.199185	0.561109	1.29148	NA	NA	FALSE
YDL153C	SAS10	-0.0727173	0.158839	637.712	-0.118418	0.199691	-0.593007	0.553177	0.75196	1.99547	NA	NA	FALSE
YDL154W	MSH5	0.0206507	0.24491	4.16553	0.731383	1.42445	0.513448	0.607638	1	0.0451406	NA	NA	FALSE
YDL155W	CLB3	0.0500074	0.194575	114.098	0.122212	0.30221	0.404393	0.685924	1	0.546583	NA	NA	FALSE
YDL156W	CMR1	0.0823054	0.214249	76.7813	0.241568	0.355557	0.679408	0.496879	1	0.546583	NA	NA	FALSE
YDL157C	NA	-0.00661803	0.166491	259.409	-0.0125014	0.224611	-0.0556578	0.955614	1	1.46824	C	794	FALSE
YDL158C	NA	0.00153649	0.246196	0.899877	0.284743	2.92097	0.0974823	0.922343	1	0.0955951	D	1282	FALSE
YDL159W	STE7	0.0855827	0.208377	88.8018	0.226556	0.326835	0.693181	0.488196	1	0.500651	NA	NA	FALSE
YDL160C	DHH1	0.0584973	0.122996	1664.4	0.0759054	0.139899	0.542572	0.587425	0.792492	1.88569	NA	NA	FALSE
YDL160C-A	MHF2	-0.0404393	0.221207	43.1149	-0.180618	0.464462	-0.388876	0.697368	1	0.543188	NA	NA	FALSE
YDL161W	ENT1	0.120717	0.170756	316.867	0.197865	0.210059	0.941952	0.346217	0.701882	1.44154	NA	NA	FALSE
YDL164C	CDC9	0.0159504	0.165377	248.381	0.0283873	0.222422	0.127628	0.898443	1	1.46824	D	1075	FALSE
YDL165W	CDC36	0.048825	0.178719	188.191	0.0976215	0.250083	0.390357	0.696273	0.99871	1.29148	NA	NA	FALSE
YDL166C	FAP7	0.0790753	0.172667	234.828	0.141171	0.227031	0.621815	0.534064	0.806949	1.63647	NA	NA	FALSE
YDL167C	NRP1	0.0786082	0.15945	328.577	0.126861	0.199235	0.636742	0.524293	0.892551	1.29148	NA	NA	FALSE
YDL168W	SFA1	-0.10362	0.147634	557.121	-0.150809	0.17355	-0.868968	0.384865	0.641815	1.94417	C	850	FALSE
YDL169C	UGX2	0.00887108	0.242832	4.95817	0.242571	1.27635	0.19005	0.84927	1	0.0955951	NA	NA	FALSE
YDL170W	UGA3	0.0671037	0.213134	67.6172	0.210483	0.36849	0.571203	0.567862	1	0.546583	NA	NA	FALSE
YDL171C	GLT1	1.09876	0.134799	2151.68	1.12793	0.133272	8.46336	2.59789e-17	5.87355e-15	2.04514	NA	NA	FALSE
YDL172C	NA	0.00309512	0.245722	1.5868	0.27172	2.25266	0.120622	0.903991	1	0.0639735	NA	NA	FALSE
YDL173W	PAR32	0.246536	0.199638	271.193	0.371738	0.215469	1.72525	0.0844826	0.312724	1.46824	NA	NA	FALSE
YDL174C	DLD1	0.13264	0.195365	174.206	0.254553	0.253098	1.00575	0.314537	0.673637	1.44154	C	618	FALSE
YDL175C	AIR2	-0.0884507	0.218823	70.7487	-0.274585	0.370613	-0.740896	0.458756	1	0.543188	NA	NA	FALSE
YDL176W	NA	-0.0261941	0.217409	45.2337	-0.111791	0.445081	-0.251171	0.801682	1	0.500651	NA	NA	FALSE
YDL177C	NA	0.0284455	0.23267	23.7886	0.217908	0.642276	0.339274	0.734403	1	0.0451406	NA	NA	FALSE
YDL178W	DLD2	0.0256167	0.161423	302.71	0.0440451	0.211638	0.208115	0.835139	0.988965	1.58181	NA	NA	FALSE
YDL179W	PCL9	-0.230287	0.266948	95.5935	-0.506666	0.323924	-1.56415	0.117783	0.69844	0.498265	NA	NA	FALSE
YPL053C	KTR6	-0.537038	0.263221	237.499	-0.696941	0.247932	-2.81102	0.00493844	0.0432617	1.44154	B	299	TRUE
YDL181W	INH1	0.066649	0.24013	22.7193	0.45974	0.61163	0.751662	0.452254	1	0.00188237	NA	NA	FALSE
YDL182W	LYS20	0.233586	0.136489	1866.1	0.286667	0.142249	2.01525	0.0438788	0.165843	1.99547	NA	NA	FALSE
YDL183C	NA	-0.0672229	0.242758	20.3482	-0.52975	0.659217	-0.803604	0.421625	1	0.0955951	NA	NA	FALSE
YLR056W	ERG3	-0.411429	0.139658	2849.87	-0.465557	0.138052	-3.37233	0.000745342	0.00748197	1.94417	A	88	TRUE
YDL185W	VMA1	-0.328274	0.12697	10031	-0.370442	0.127488	-2.9057	0.00366437	0.0274845	1.88569	C	519	FALSE
YDL188C	PPH22	0.0858912	0.164229	301.215	0.14226	0.206322	0.689505	0.490506	0.820522	1.44154	NA	NA	FALSE
YDL189W	RBS1	0.0290722	0.182247	163.453	0.0621134	0.267108	0.23254	0.816119	1	1.46824	NA	NA	FALSE
YDL190C	UFD2	-0.0019906	0.141095	571.877	-0.00322976	0.171777	-0.0188021	0.984999	1	1.81575	NA	NA	FALSE
YDL191W	RPL35A	-0.262535	0.145489	3164.22	-0.321419	0.150261	-2.13907	0.0324297	0.13057	2.04514	C	521	FALSE
YML123C	PHO84	-0.384921	0.130666	9232.21	-0.43212	0.129834	-3.32824	0.000873964	0.00860548	1.94417	A	2	TRUE
YDL193W	NUS1	0.0477996	0.166543	263.453	0.0848907	0.219871	0.386092	0.699428	0.956995	1.44154	C	959	TRUE
YDL194W	SNF3	-0.00175883	0.227537	25.4565	-0.0130561	0.582822	-0.0224016	0.982128	1	0.0955951	NA	NA	TRUE
YDL195W	SEC31	0.187904	0.131176	3113.52	0.235891	0.139806	1.68727	0.0915513	0.270374	1.99547	NA	NA	FALSE
YDL196W	NA	-0.00390429	0.246483	0.677257	-0.395089	3.27476	-0.120647	0.903971	1	0.0955951	NA	NA	FALSE
YDL197C	ASF2	0.137845	0.269395	33.4164	0.700328	0.531212	1.31836	0.187384	1	0.0639735	NA	NA	FALSE
YDL198C	GGC1	-0.0491548	0.172011	254.117	-0.0930533	0.23447	-0.396866	0.691466	0.921972	1.58181	NA	NA	FALSE
YDL199C	NA	-0.0501577	0.239164	20.0258	-0.437483	0.700686	-0.624364	0.532389	1	0.00188237	D	1233	TRUE
YDL200C	MGT1	-0.0660897	0.230335	36.7912	-0.319539	0.492537	-0.648763	0.516492	1	0.0955951	NA	NA	FALSE
YDL201W	TRM8	-0.158797	0.181241	329.418	-0.259399	0.21648	-1.19826	0.230817	0.571359	1.44154	C	769	FALSE
YDL202W	MRPL11	0.0479013	0.192663	114.338	0.114527	0.296092	0.386797	0.698907	1	0.546583	NA	NA	FALSE
YDL203C	ACK1	0.047155	0.19383	109.368	0.114335	0.29968	0.381525	0.702814	1	0.546583	NA	NA	FALSE
YDL204W	RTN2	-0.0237231	0.243152	6.51143	-0.535429	1.15093	-0.465215	0.641778	1	0.0451406	NA	NA	TRUE
YDL205C	HEM3	0.138227	0.186398	211.069	0.244187	0.232898	1.04847	0.29442	0.646653	1.46824	NA	NA	FALSE
YDL206W	NA	-0.0453848	0.235655	21.5269	-0.346838	0.639309	-0.542521	0.58746	1	0.0451406	NA	NA	TRUE
YDL207W	GLE1	-0.0302309	0.199155	108.551	-0.0844893	0.332429	-0.254158	0.799374	1	0.533602	NA	NA	FALSE
YJL192C	SOP4	-0.536887	0.218949	348.077	-0.651786	0.208784	-3.12182	0.00179735	0.0188676	1.46824	B	267	TRUE
YDL209C	CWC2	-0.14054	0.265905	43.8997	-0.637148	0.506611	-1.25767	0.208512	0.869914	0.546583	NA	NA	FALSE
YDL210W	UGA4	-0.0340403	0.246382	4.85743	-1.02459	1.34555	-0.761465	0.446379	1	0.00188237	NA	NA	TRUE
YDL211C	NA	0.0097956	0.226838	27.0766	0.0601519	0.566666	0.10615	0.915463	1	0.0585975	NA	NA	TRUE
YIL039W	TED1	-0.532743	0.198072	407.804	-0.628667	0.191002	-3.29141	0.000996873	0.00968821	1.88569	B	400	TRUE
YDL213C	NOP6	-0.0863489	0.162062	316.948	-0.141408	0.202606	-0.697945	0.485212	0.773547	1.63647	NA	NA	FALSE
YDL214C	PRR2	-0.00639683	0.247066	0.344775	-1.25443	4.64972	-0.269786	0.787325	1	0.0585975	NA	NA	FALSE
YDL215C	GDH2	-0.213292	0.201322	228.536	-0.346717	0.228609	-1.51664	0.129357	0.386929	1.63647	NA	NA	FALSE
YDL216C	RRI1	-0.121808	0.262879	28.6795	-0.709023	0.570286	-1.24328	0.213766	1	0.00188237	NA	NA	FALSE
YDL217C	TIM22	-0.310498	0.286916	114.83	-0.567707	0.300958	-1.88633	0.0592503	0.463508	0.533602	NA	NA	FALSE
YDL219W	DTD1	-0.125254	0.188057	193.55	-0.232218	0.241594	-0.961194	0.336455	0.689657	1.46824	NA	NA	FALSE
YDL220C	CDC13	-0.00116675	0.204685	74.5979	-0.00651916	0.363442	-0.0179373	0.985689	1	0.498265	NA	NA	FALSE
YDL222C	FMP45	0.0222296	0.245575	4.28505	0.899909	1.50056	0.599716	0.548695	1	0.0639735	NA	NA	TRUE
YDL223C	HBT1	0.000406912	0.226636	27.0281	0.00112307	0.567705	0.00197827	0.998422	1	0.00188237	NA	NA	FALSE
YDL224C	WHI4	0.0443291	0.169029	244.252	0.0807488	0.227525	0.3549	0.722664	0.961521	1.46824	NA	NA	FALSE
YDL225W	SHS1	-0.0757142	0.151475	423.851	-0.116382	0.184872	-0.629528	0.529004	0.746156	1.94417	NA	NA	FALSE
YDL226C	GCS1	0.0951083	0.142737	659.704	0.135224	0.166868	0.810364	0.417731	0.667511	1.94417	D	1232	FALSE
YDL227C	HO	-0.240389	0.184145	416.136	-0.344164	0.197657	-1.74121	0.0816465	0.255501	1.94417	NA	NA	FALSE
YDR205W	MSC2	-0.529787	0.3122	137.09	-0.745695	0.286906	-2.59909	0.00934701	0.0704804	1.44154	B	390	TRUE
YDL230W	PTP1	0.0386595	0.206876	73.2946	0.120323	0.361566	0.332784	0.739298	1	0.500651	NA	NA	FALSE
YDL231C	BRE4	0.0308442	0.234132	19.2197	0.25221	0.667256	0.377981	0.705444	1	0.0955951	NA	NA	TRUE
YDL232W	OST4	-0.281969	0.321449	82.9482	-0.651043	0.362697	-1.79501	0.0726524	0.521956	0.533602	NA	NA	TRUE
YDL233W	MFG1	0.145705	0.245083	63.6367	0.441415	0.383061	1.15234	0.249183	0.938158	0.543188	NA	NA	FALSE
YDL234C	GYP7	0.198029	0.233468	121.367	0.403437	0.287979	1.40093	0.161236	0.803642	0.498265	NA	NA	FALSE
YDL235C	YPD1	-0.0504086	0.167445	252.216	-0.0906975	0.222312	-0.407973	0.683293	0.918163	1.58181	NA	NA	FALSE
YDL236W	PHO13	-0.133026	0.14915	558.344	-0.188829	0.170671	-1.10639	0.268558	0.51891	1.99547	NA	NA	FALSE
YGR060W	ERG25	-0.514222	0.141427	2617.73	-0.565307	0.138688	-4.07611	4.57947e-05	0.000683239	2.04514	B	297	TRUE
YDL238C	GUD1	-0.0542638	0.236939	24.9089	-0.392264	0.61725	-0.635503	0.525101	1	0.0451406	NA	NA	FALSE
YDL239C	ADY3	0.0643515	0.256633	5.07823	2.44419	1.45181	1.68355	0.092269	1	0.0955951	NA	NA	FALSE
YDL240W	LRG1	-0.0578341	0.198916	99.3596	-0.149045	0.313191	-0.475892	0.634151	1	0.500651	NA	NA	FALSE
YDL241W	NA	-0.344852	0.490878	39.9478	-1.04925	0.499794	-2.09936	0.0357855	0.859505	0.0955951	NA	NA	TRUE
YDL242W	NA	-0.0141821	0.24738	0.814599	-2.47698	3.31229	-0.747814	0.454572	1	0.0639735	NA	NA	FALSE
YDL243C	AAD4	0.00837402	0.2461	1.35189	0.846323	2.41386	0.35061	0.725881	1	0.00188237	NA	NA	FALSE
YDL244W	THI13	-0.0269463	0.246787	3.96722	-1.37009	1.67069	-0.820074	0.412174	1	0.0451406	NA	NA	FALSE
YDL246C	SOR2	0.012009	0.246059	1.69956	0.99344	2.18504	0.454655	0.649357	1	0.0955951	NA	NA	FALSE
YDL247W	MPH2	0.0136849	0.246452	1.8039	1.34103	2.31824	0.578468	0.562948	1	0.0585975	NA	NA	TRUE
YDL248W	COS7	-0.138364	0.240598	76.1162	-0.4209	0.375948	-1.11957	0.262898	0.953562	0.546583	NA	NA	TRUE
YDR001C	NTH1	0.0270466	0.152363	355.26	0.0430493	0.192418	0.223728	0.822969	1	1.29148	NA	NA	FALSE
YMR304C-A	NA	-0.476988	0.468745	75.5082	-0.91142	0.402848	-2.26244	0.0236701	0.276164	0.498265	A	90	FALSE
YDR003W	RCR2	0.0764192	0.212294	75.7878	0.225053	0.353232	0.637127	0.524042	1	0.546583	NA	NA	TRUE
YDR004W	RAD57	-0.0778575	0.235479	36.6307	-0.391708	0.50866	-0.770077	0.441254	1	0.0451406	NA	NA	FALSE
YDR005C	MAF1	0.0120597	0.193683	103.264	0.0305172	0.311936	0.0978317	0.922066	1	0.500651	NA	NA	FALSE
YDR006C	SOK1	0.283133	0.21092	262.346	0.419391	0.220437	1.90254	0.0571007	0.244094	1.46824	NA	NA	FALSE
YDR007W	TRP1	0.0963511	0.213427	94.5333	0.260323	0.337343	0.771687	0.4403	1	0.500651	C	893	FALSE
YDR008C	NA	0.0404218	0.24912	3.83883	1.66652	1.5248	1.09294	0.274419	1	0.00188237	NA	NA	FALSE
YDR009W	GAL3	-0.023201	0.23993	10.5177	-0.339767	0.905353	-0.375287	0.707447	1	0.00188237	NA	NA	FALSE
YDR011W	SNQ2	-0.253242	0.141992	1332.41	-0.31242	0.147163	-2.12296	0.0337573	0.139533	1.94417	C	482	TRUE
YDR012W	RPL4B	0.0942393	0.125794	8953.74	0.122726	0.1414	0.867935	0.38543	0.635141	1.99547	NA	NA	FALSE
YDR013W	PSF1	0.0769549	0.217419	63.8888	0.247987	0.377758	0.656471	0.511521	1	0.543188	NA	NA	FALSE
YDR014W	RAD61	0.0178696	0.214497	49.6206	0.0699483	0.428548	0.163222	0.870344	1	0.543188	NA	NA	FALSE
YDR014W-A	HED1	-0.0106109	0.246575	1.02203	-1.19192	2.78461	-0.428039	0.668623	1	0.0639735	NA	NA	FALSE
YDR016C	DAD1	-0.159066	0.27217	42.3748	-0.630031	0.466903	-1.34938	0.177214	0.806949	0.543188	NA	NA	FALSE
YDR017C	KCS1	-0.0347648	0.164579	267.573	-0.061998	0.218738	-0.283435	0.776843	0.948011	1.63647	NA	NA	FALSE
YDR018C	NA	-0.00455835	0.244543	2.9565	-0.221657	1.68071	-0.131883	0.895077	1	0.00188237	NA	NA	TRUE
YDR019C	GCV1	-0.168648	0.179165	338.603	-0.266924	0.209252	-1.27561	0.202094	0.492555	1.63647	C	883	FALSE
YDR020C	DAS2	-0.122808	0.238161	63.0374	-0.409523	0.40212	-1.01841	0.308483	1	0.546583	NA	NA	FALSE
YDR021W	FAL1	-0.039402	0.201246	89.7105	-0.111668	0.336556	-0.331795	0.740044	1	0.498265	NA	NA	FALSE
YDR022C	ATG31	-0.113744	0.264508	21.6476	-0.836193	0.656035	-1.27462	0.202445	1	0.0585975	NA	NA	FALSE
YDR023W	SES1	-0.156189	0.116148	4117.84	-0.189382	0.124018	-1.52706	0.126747	0.330283	2.04514	C	690	FALSE
YDR024W	FYV1	0.0498834	0.250192	5.73741	1.39361	1.2585	1.10736	0.268138	1	0.0451406	NA	NA	FALSE
YDR025W	RPS11A	0.120219	0.115401	6338.47	0.148156	0.125416	1.18132	0.237477	0.47644	2.04514	NA	NA	FALSE
YDR026C	NSI1	0.0363289	0.211505	60.9699	0.12599	0.394174	0.31963	0.749249	1	0.543188	NA	NA	FALSE
YDR027C	VPS54	0.0152598	0.188757	146.636	0.0358236	0.293278	0.122149	0.902781	1	1.29148	NA	NA	FALSE
YDR028C	REG1	-0.026183	0.150063	482.848	-0.0415645	0.188395	-0.220624	0.825385	0.890943	2.04514	D	1274	FALSE
YDR030C	RAD28	0.00149139	0.230137	22.4545	0.00957855	0.632619	0.0151411	0.98792	1	0.0585975	NA	NA	FALSE
YDR031W	MIX14	-0.0943246	0.242635	34.0761	-0.474917	0.51318	-0.92544	0.354737	1	0.0639735	NA	NA	FALSE
YDR032C	PST2	0.161055	0.174351	973.533	0.251784	0.203144	1.23944	0.215183	0.459049	1.99547	D	1241	FALSE
YOL088C	MPD2	-0.682912	0.266197	181.471	-0.827709	0.249485	-3.31768	0.00090769	0.0113321	1.44154	A	135	TRUE
YDR034C	LYS14	-0.0562425	0.189792	136.46	-0.128029	0.282799	-0.452721	0.650749	0.968908	1.29148	NA	NA	FALSE
YDR034C-A	NA	-0.0400476	0.229146	40.542	-0.238162	0.541522	-0.439801	0.660081	1	0.0639735	NA	NA	FALSE
YDR034W-B	NA	0.00111734	0.245103	2.13901	0.0660821	1.92415	0.0343435	0.972603	1	0.00188237	NA	NA	FALSE
YDR035W	ARO3	0.234086	0.151152	707.619	0.300908	0.159197	1.89016	0.0587361	0.202903	1.99547	NA	NA	FALSE
YDR036C	EHD3	-0.130681	0.175856	257.83	-0.218608	0.215922	-1.01244	0.311328	0.664673	1.46824	NA	NA	FALSE
YDR037W	KRS1	-0.0903876	0.111843	5501.75	-0.112472	0.122636	-0.917114	0.359083	0.611806	1.99547	C	813	FALSE
YDR038C	ENA5	-0.745848	0.237237	265.245	-0.858105	0.226137	-3.79463	0.000147867	0.00222597	1.63647	NA	NA	TRUE
YDR039C	ENA2	-0.656892	0.229139	284.015	-0.769953	0.21737	-3.54213	0.000396915	0.005565	1.46824	NA	NA	TRUE
YDR040C	ENA1	-0.845039	0.244345	227.77	-0.955093	0.232725	-4.10396	4.06142e-05	0.000742198	1.63647	NA	NA	TRUE
YDR041W	RSM10	0.0198682	0.190281	130.49	0.0478537	0.294464	0.162511	0.870904	1	1.46824	NA	NA	FALSE
YDR042C	NA	-0.0113915	0.244213	3.94264	-0.439984	1.48358	-0.296568	0.766796	1	0.0451406	NA	NA	FALSE
YDR043C	NRG1	-0.0168231	0.22322	34.8793	-0.0903052	0.517487	-0.174507	0.861467	1	0.00188237	NA	NA	FALSE
YDR044W	HEM13	-0.0223861	0.156049	314.859	-0.0373903	0.20037	-0.186606	0.85197	0.99866	1.58181	NA	NA	FALSE
YDR045C	RPC11	-0.0946986	0.203353	111.721	-0.22577	0.30237	-0.746669	0.455264	1	0.498265	NA	NA	FALSE
YDR046C	BAP3	-0.0469094	0.147885	461.262	-0.0720903	0.182214	-0.395635	0.692375	0.869862	1.81575	C	615	TRUE
YDR047W	HEM12	0.160359	0.187062	242.446	0.269548	0.22471	1.19954	0.230319	0.564914	1.46824	NA	NA	FALSE
YDR049W	VMS1	-0.121034	0.200102	139.834	-0.253198	0.272165	-0.930309	0.352211	0.704398	1.44154	NA	NA	FALSE
YBR092C	PHO3	-0.511415	0.165004	1017.18	-0.580479	0.160577	-3.61496	0.000300389	0.00346693	1.99547	B	186	TRUE
YDR051C	DET1	-0.0885225	0.191633	161.697	-0.188843	0.271562	-0.695395	0.486808	0.814134	1.46824	NA	NA	FALSE
YDR052C	DBF4	0.00587407	0.17807	170.296	0.011945	0.256859	0.046504	0.962909	1	1.29148	NA	NA	FALSE
YDR054C	CDC34	0.0764743	0.156269	349.329	0.120323	0.193266	0.622577	0.533563	0.806949	1.63647	NA	NA	FALSE
YBR015C	MNN2	-0.490813	0.184791	579.9	-0.578084	0.178941	-3.23058	0.00123539	0.0116167	1.88569	B	176	TRUE
YDR056C	NA	-0.214862	0.194707	285.768	-0.336759	0.218498	-1.54124	0.123258	0.430369	1.29148	C	884	TRUE
YDR057W	YOS9	-0.411449	0.328099	111.451	-0.683188	0.311279	-2.19478	0.0281794	0.30961	0.498265	C	481	TRUE
YDR058C	TGL2	0.0832377	0.237548	34.0027	0.41227	0.504724	0.816821	0.414031	1	0.0955951	NA	NA	FALSE
YDR059C	UBC5	0.106008	0.235874	61.5327	0.392735	0.420736	0.933446	0.35059	1	0.533602	NA	NA	FALSE
YDR060W	MAK21	-0.00350765	0.131022	1203.82	-0.00513297	0.154732	-0.0331732	0.973536	0.997482	1.81575	C	833	FALSE
YDR061W	NA	-0.145866	0.215509	121.517	-0.319965	0.292821	-1.0927	0.274527	0.971154	0.543188	NA	NA	FALSE
YDR062W	LCB2	-0.478242	0.169868	680.105	-0.553414	0.166035	-3.33311	0.000858806	0.00885687	1.81575	C	941	TRUE
YDR063W	AIM7	-0.200161	0.231415	132.829	-0.400592	0.284629	-1.40742	0.159303	0.462584	1.44154	D	1118	FALSE
YFL048C	EMP47	-0.476161	0.195726	509.927	-0.574587	0.18894	-3.04111	0.00235709	0.0179478	2.04514	B	195	TRUE
YDR065W	RRG1	-0.0731906	0.244686	22.9365	-0.564891	0.662414	-0.852777	0.393783	1	0.0585975	NA	NA	FALSE
YDR066C	RTR2	-0.0162681	0.226306	29.7459	-0.0994683	0.552921	-0.179896	0.857234	1	0.0585975	NA	NA	FALSE
YDR067C	OCA6	0.0310105	0.217435	45.917	0.12769	0.441118	0.28947	0.772222	1	0.543188	NA	NA	FALSE
YDR068W	DOS2	-0.100312	0.199028	167.718	-0.223151	0.285766	-0.780888	0.434869	0.749996	1.58181	NA	NA	FALSE
YDR069C	DOA4	-0.188563	0.255553	86.6811	-0.475539	0.34747	-1.36857	0.171133	0.79261	0.546583	NA	NA	FALSE
YDR070C	FMP16	-0.000848975	0.244822	2.47701	-0.0511816	1.85936	-0.0275264	0.97804	1	0.00188237	NA	NA	FALSE
YDR071C	PAA1	-0.11542	0.143232	734.809	-0.161944	0.164938	-0.981849	0.326174	0.598696	1.88569	NA	NA	FALSE
YDR072C	IPT1	-0.427152	0.224064	291.126	-0.562842	0.217663	-2.58584	0.00971427	0.0677338	1.58181	D	1184	TRUE
YDR073W	SNF11	-0.0499316	0.229371	33.3601	-0.273962	0.529361	-0.517533	0.604784	1	0.0585975	NA	NA	FALSE
YDR074W	TPS2	0.0014418	0.14055	548.515	0.00186766	0.170775	0.0109364	0.991274	0.962277	1.99547	NA	NA	FALSE
YDR075W	PPH3	-0.230066	0.27988	84.9241	-0.54902	0.35022	-1.56764	0.116965	0.694463	0.500651	NA	NA	FALSE
YDR076W	RAD55	0.062788	0.235588	27.2626	0.376943	0.560976	0.67194	0.501622	1	0.00188237	NA	NA	FALSE
YJR118C	ILM1	-0.457905	0.240177	234.551	-0.60423	0.230665	-2.61952	0.00880545	0.0614899	1.63647	B	185	TRUE
YDR078C	SHU2	-0.106777	0.265709	16.3268	-1.01841	0.754054	-1.35058	0.176831	1	0.0955951	NA	NA	FALSE
YDR079C-A	TFB5	0.0331693	0.215991	50.4712	0.130161	0.424916	0.306321	0.75936	1	0.543188	NA	NA	FALSE
YDR079W	PET100	0.0180597	0.21024	58.9286	0.0618544	0.39757	0.155581	0.876363	1	0.543188	NA	NA	FALSE
YDR080W	VPS41	-0.226356	0.227945	156.646	-0.406389	0.262708	-1.54693	0.121881	0.401097	1.44154	NA	NA	FALSE
YDR081C	PDC2	-0.0325959	0.175125	194.349	-0.0648403	0.245987	-0.263592	0.792094	1	1.44154	NA	NA	FALSE
YDR082W	STN1	-0.0566527	0.251666	6.71477	-1.39682	1.24063	-1.12589	0.260212	1	0.0451406	NA	NA	FALSE
YDR083W	RRP8	-0.134087	0.172965	278.16	-0.218351	0.209368	-1.04291	0.296992	0.64882	1.46824	NA	NA	FALSE
YDR084C	TVP23	-0.021324	0.174248	184.178	-0.0425907	0.24428	-0.174352	0.861589	0.988055	1.63647	C	945	TRUE
YDR085C	AFR1	-0.012509	0.235914	14.3107	-0.13874	0.774857	-0.179052	0.857896	1	0.0955951	NA	NA	FALSE
YDR086C	SSS1	-0.0969767	0.148781	697.968	-0.133021	0.176116	-0.755302	0.450068	0.686107	1.99547	C	715	TRUE
YDR087C	RRP1	-0.112858	0.160406	378.653	-0.175378	0.19344	-0.906625	0.364605	0.608838	2.04514	C	1022	FALSE
YDR088C	SLU7	-0.237509	0.338042	48.2761	-0.80932	0.467763	-1.73019	0.083596	0.564914	0.533602	NA	NA	FALSE
YDR089W	NA	-0.369658	0.242053	214.169	-0.533342	0.239387	-2.22795	0.0258841	0.15485	1.29148	NA	NA	FALSE
YDR090C	NA	-0.373786	0.38355	74.2278	-0.764567	0.370756	-2.06218	0.0391905	0.363832	0.543188	D	1093	TRUE
YDR091C	RLI1	0.0504097	0.124087	1275.43	0.066503	0.142009	0.4683	0.63957	0.792492	2.04514	C	1025	FALSE
YDR092W	UBC13	-0.139688	0.174672	282.678	-0.227542	0.210751	-1.07967	0.280288	0.671758	1.29148	D	1252	FALSE
YDR093W	DNF2	-0.432493	0.185387	449.809	-0.524742	0.181292	-2.89446	0.00379815	0.027566	1.94417	NA	NA	TRUE
YDR094W	NA	0.0302156	0.231115	24.9359	0.209718	0.604871	0.346715	0.728805	1	0.0639735	C	968	FALSE
YDR096W	GIS1	0.0403774	0.197335	95.292	0.105503	0.317006	0.33281	0.739278	1	0.546583	NA	NA	FALSE
YGR234W	YHB1	-0.439911	0.128864	3175.98	-0.485563	0.127324	-3.81359	0.000136964	0.00178677	1.94417	B	444	FALSE
YDR098C	GRX3	-0.0766493	0.141112	725.215	-0.103964	0.166853	-0.623085	0.533229	0.758317	1.88569	C	748	FALSE
YDR099W	BMH2	0.0241205	0.117479	2043.85	0.0309138	0.133234	0.232026	0.816518	0.888104	2.04514	D	1220	FALSE
YDR100W	TVP15	0.216365	0.200231	233.531	0.346095	0.225322	1.536	0.124538	0.405073	1.44154	C	687	TRUE
YDR101C	ARX1	0.0147201	0.129963	979.879	0.0200897	0.152821	0.131459	0.895412	0.932021	1.99547	NA	NA	FALSE
YDR102C	NA	0.00456612	0.246394	1.01941	0.598393	2.93434	0.203927	0.83841	1	0.0639735	NA	NA	FALSE
YDR103W	STE5	0.0638236	0.173603	209.638	0.118656	0.233891	0.507311	0.611936	0.911316	1.44154	NA	NA	FALSE
YDR104C	SPO71	3.82418e-05	0.208779	62.0163	-0.000744082	0.392569	-0.00189542	0.998488	1	0.500651	NA	NA	FALSE
YDR105C	TMS1	-0.210322	0.211036	185.477	-0.361051	0.243938	-1.48009	0.138848	0.401097	1.63647	C	773	TRUE
YDR106W	ARP10	0.012111	0.242231	6.80473	0.282045	1.14953	0.245356	0.806181	1	0.0639735	NA	NA	FALSE
YDR107C	TMN2	-0.567409	0.322964	126.919	-0.788032	0.294048	-2.67995	0.0073634	0.118126	0.546583	C	761	TRUE
YDR108W	TRS85	0.0373299	0.189861	119.192	0.0876581	0.290289	0.301968	0.762676	1	0.543188	NA	NA	FALSE
YDR109C	NA	-0.00536609	0.211032	62.3761	-0.0207343	0.40214	-0.0515598	0.958879	1	0.533602	NA	NA	FALSE
YDR110W	FOB1	0.0556376	0.187426	134.462	0.122012	0.27451	0.444471	0.656702	0.93704	1.44154	NA	NA	FALSE
YDR111C	ALT2	0.113588	0.218621	91.1351	0.300774	0.332378	0.904917	0.365509	1	0.543188	NA	NA	FALSE
YDR113C	PDS1	0.00222349	0.196945	95.3794	0.00539467	0.327814	0.0164565	0.98687	1	0.533602	NA	NA	FALSE
YDR115W	NA	0.155524	0.223671	117.756	0.350477	0.302449	1.1588	0.246539	0.961676	0.500651	NA	NA	FALSE
YDR116C	MRPL1	0.0974729	0.206014	105.938	0.237033	0.307714	0.770303	0.44112	1	0.546583	NA	NA	FALSE
YDR117C	TMA64	-0.114622	0.17359	261.98	-0.194691	0.217331	-0.895829	0.370344	0.686687	1.63647	C	999	FALSE
YDR118W	APC4	-0.0755407	0.22013	60.7359	-0.261402	0.394765	-0.662172	0.507861	1	0.543188	NA	NA	FALSE
YDR118W-A	NA	-0.0037907	0.244139	3.62824	-0.161817	1.53998	-0.105078	0.916314	1	0.0955951	NA	NA	FALSE
YDR119W	VBA4	-0.427721	0.184231	538.481	-0.519086	0.180107	-2.88211	0.00395028	0.0298568	1.81575	C	663	TRUE
YDR119W-A	COX26	-0.0126836	0.246687	1.11671	-1.39656	2.71762	-0.513893	0.607327	1	0.0955951	NA	NA	TRUE
YDR120C	TRM1	-0.0258957	0.137391	623.962	-0.0315097	0.164615	-0.191414	0.848201	0.911867	1.99547	NA	NA	FALSE
YDR121W	DPB4	0.0905119	0.193263	146.807	0.194216	0.272468	0.712803	0.475968	0.778275	1.58181	C	1034	FALSE
YDR122W	KIN1	0.0706051	0.162876	287.236	0.118178	0.207903	0.568428	0.569744	0.830787	1.63647	NA	NA	FALSE
YDR123C	INO2	0.0563035	0.218587	56.498	0.210957	0.417966	0.504724	0.613753	1	0.500651	NA	NA	FALSE
YDR124W	NA	-0.0140292	0.245733	2.38621	-0.901431	1.92381	-0.468564	0.639381	1	0.00188237	NA	NA	FALSE
YDR125C	ECM18	0.0542765	0.242595	15.3268	0.543219	0.745168	0.728989	0.466009	1	0.0955951	NA	NA	FALSE
YDR126W	SWF1	-0.0950127	0.256431	20.3124	-0.798619	0.689143	-1.15886	0.246514	1	0.0451406	NA	NA	TRUE
YDR127W	ARO1	0.187829	0.126479	2732.54	0.2307	0.134295	1.71786	0.0858227	0.255501	2.04514	NA	NA	FALSE
YDR128W	MTC5	0.110757	0.186702	187.424	0.209962	0.245275	0.856028	0.391983	0.701882	1.63647	NA	NA	FALSE
YDR129C	SAC6	-0.0461931	0.119885	1868.83	-0.0601696	0.136089	-0.442135	0.658391	0.802621	2.04514	D	1071	FALSE
YDR130C	FIN1	-0.0357296	0.214223	57.4356	-0.134656	0.414395	-0.324946	0.745222	1	0.498265	NA	NA	FALSE
YDR131C	NA	-0.0524023	0.220806	46.6827	-0.215113	0.439773	-0.489146	0.624738	1	0.533602	NA	NA	FALSE
YDR132C	NA	0.084888	0.22624	53.543	0.309966	0.415692	0.745662	0.455872	1	0.543188	NA	NA	FALSE
YDR133C	NA	0.519641	0.354353	104.062	0.786249	0.317665	2.47509	0.0133203	0.19108	0.498265	NA	NA	FALSE
YOR245C	DGA1	-0.432791	0.398654	87.2689	-0.797694	0.36355	-2.19418	0.0282224	0.295468	0.533602	B	259	TRUE
YDR137W	RGP1	-0.0290473	0.193651	109.146	-0.0741354	0.30691	-0.241554	0.809126	1	0.500651	NA	NA	FALSE
YDR138W	HPR1	-0.265793	0.228788	204.335	-0.436206	0.248562	-1.75491	0.079274	0.327971	1.29148	NA	NA	FALSE
YDR139C	RUB1	-0.187257	0.228446	126.692	-0.385381	0.288266	-1.33689	0.181257	0.845031	0.500651	NA	NA	FALSE
YDR140W	MTQ2	-0.125786	0.226421	94.2467	-0.345442	0.347504	-0.994067	0.32019	1	0.500651	NA	NA	FALSE
YDR141C	DOP1	-0.13035	0.157613	610.874	-0.194452	0.18498	-1.0512	0.293165	0.574268	1.81575	NA	NA	FALSE
YDR142C	PEX7	-0.021466	0.219278	41.2947	-0.0987115	0.467652	-0.211079	0.832826	1	0.0451406	NA	NA	FALSE
YDR143C	SAN1	0.205593	0.200796	248.114	0.337388	0.229043	1.47303	0.140743	0.403937	1.63647	NA	NA	FALSE
YGR032W	GSC2	-0.432026	0.25757	230.613	-0.602983	0.245359	-2.45756	0.0139886	0.0874304	1.58181	B	205	TRUE
YDR145W	TAF12	0.180566	0.181509	278.307	0.282259	0.20891	1.3511	0.176662	0.459049	1.63647	NA	NA	FALSE
YDR146C	SWI5	0.109559	0.172292	253.65	0.185709	0.215668	0.861086	0.389191	0.779077	1.29148	NA	NA	FALSE
YDR147W	EKI1	0.0645049	0.194459	124.675	0.151639	0.29387	0.516006	0.60585	1	0.498265	NA	NA	FALSE
YDR148C	KGD2	0.209255	0.171505	548.64	0.298165	0.18743	1.5908	0.111654	0.301626	2.04514	NA	NA	FALSE
YDR150W	NUM1	0.105418	0.13042	1153.88	0.139389	0.1471	0.94758	0.343343	0.606599	1.94417	NA	NA	FALSE
YDR151C	CTH1	0.113752	0.187325	182.987	0.215111	0.245833	0.875029	0.381558	0.736594	1.44154	NA	NA	FALSE
YDR152W	GIR2	-0.186761	0.191629	323.956	-0.305197	0.223731	-1.36412	0.172528	0.459682	1.58181	NA	NA	FALSE
YDR153C	ENT5	-0.0294622	0.161916	268.255	-0.0516186	0.212836	-0.242527	0.808372	0.975507	1.58181	NA	NA	FALSE
YHR039C-A	VMA10	-0.429707	0.203364	1167.45	-0.539878	0.198425	-2.72081	0.00651217	0.0434285	1.88569	B	457	FALSE
YGL228W	SHE10	-0.410957	0.18616	464.417	-0.505409	0.182917	-2.76306	0.00572626	0.0396001	1.88569	B	198	FALSE
YDR156W	RPA14	0.267178	0.40922	351.883	1.06889	0.534016	2.00161	0.0453264	0.210965	1.44154	NA	NA	FALSE
YDR157W	NA	-0.138466	0.293015	13.7052	-1.55702	0.863619	-1.80291	0.0714029	1	0.0451406	NA	NA	FALSE
YDR158W	HOM2	0.0831961	0.119777	2820.93	0.105694	0.133737	0.790318	0.429342	0.69844	1.81575	D	1164	FALSE
YDR159W	SAC3	0.057291	0.188276	155.422	0.126672	0.274788	0.460979	0.644813	0.923037	1.46824	NA	NA	FALSE
YDR160W	SSY1	-0.0746373	0.242059	26.4974	-0.498147	0.595827	-0.836059	0.403122	1	0.0639735	NA	NA	TRUE
YDR161W	NA	0.127993	0.163935	411.056	0.199352	0.194845	1.02313	0.306247	0.575942	1.88569	NA	NA	FALSE
YDR162C	NBP2	-0.0950128	0.210264	93.5289	-0.248779	0.326078	-0.762942	0.445498	1	0.543188	NA	NA	FALSE
YDR163W	CWC15	0.087017	0.219351	67.2379	0.273287	0.374419	0.729897	0.465453	1	0.500651	NA	NA	FALSE
YDR164C	SEC1	-0.0790261	0.175142	219.791	-0.145891	0.232974	-0.626212	0.531176	0.84485	1.46824	NA	NA	FALSE
YDR165W	TRM82	0.00834619	0.138455	596.211	0.00929048	0.167147	0.0555826	0.955674	0.951036	1.99547	NA	NA	FALSE
YDR166C	SEC5	-0.043014	0.168134	257.927	-0.0785728	0.225718	-0.348101	0.727764	0.938158	1.58181	NA	NA	FALSE
YDR167W	TAF10	-0.0183611	0.17925	161.357	-0.0388893	0.258861	-0.150232	0.880582	0.99866	1.63647	D	1270	FALSE
YDR168W	CDC37	-0.193957	0.154632	734.185	-0.252962	0.168817	-1.49844	0.134019	0.369414	1.81575	NA	NA	FALSE
YDR169C	STB3	0.378541	0.280841	135.172	0.592382	0.273598	2.16516	0.0303756	0.150103	1.58181	NA	NA	FALSE
YDR170C	SEC7	-0.139901	0.126059	2186.44	-0.177575	0.137832	-1.28834	0.197627	0.452244	1.88569	NA	NA	FALSE
YDR171W	HSP42	0.358738	0.263224	164.851	0.55324	0.260539	2.12345	0.0337163	0.171259	1.46824	NA	NA	FALSE
YDR172W	SUP35	-0.0796757	0.117539	2459.65	-0.1012	0.130956	-0.77278	0.439653	0.678123	1.99547	NA	NA	FALSE
YDR173C	ARG82	-0.100128	0.235501	49.6684	-0.392731	0.44222	-0.88809	0.374492	1	0.543188	NA	NA	FALSE
YDR174W	HMO1	0.159384	0.141851	766.493	0.211451	0.156468	1.3514	0.176567	0.433614	1.81575	NA	NA	FALSE
YDR175C	RSM24	-0.105223	0.202206	122.687	-0.239022	0.290405	-0.823065	0.410471	1	0.533602	NA	NA	FALSE
YDR176W	NGG1	0.062051	0.179441	172.165	0.122538	0.249	0.492122	0.622633	0.884703	1.58181	NA	NA	FALSE
YDR177W	UBC1	0.00472231	0.146609	443.111	0.00719922	0.182035	0.0395486	0.968453	0.97818	1.88569	C	852	FALSE
YDR178W	SDH4	0.494968	0.345731	145.823	0.758003	0.310534	2.44097	0.014648	0.0878774	1.63647	NA	NA	FALSE
YDR179C	CSN9	-0.0243488	0.223914	36.7728	-0.130079	0.517962	-0.251136	0.801709	1	0.0451406	NA	NA	FALSE
YDR179W-A	NA	0.0775663	0.230666	44.9595	0.335978	0.46028	0.729942	0.465426	1	0.546583	NA	NA	FALSE
YDR180W	SCC2	-0.0453496	0.176067	198.626	-0.0889851	0.245723	-0.362135	0.717251	0.936312	1.58181	NA	NA	FALSE
YDR181C	SAS4	-0.0109219	0.21558	51.1681	-0.0462152	0.441486	-0.104681	0.916629	1	0.546583	NA	NA	FALSE
YDR182W	CDC1	-0.533262	0.229746	267.539	-0.659165	0.218785	-3.01284	0.00258818	0.0234734	1.63647	C	515	TRUE
YDR182W-A	NA	-0.00514653	0.247033	0.234912	-0.592488	4.94414	-0.119837	0.904613	1	0.00188237	NA	NA	TRUE
YDR183C-A	NA	0.0281479	0.241072	10.1558	0.423701	0.940957	0.450287	0.652504	1	0.0585975	NA	NA	FALSE
YDR183W	PLP1	-0.0977197	0.222986	66.3081	-0.306064	0.375386	-0.81533	0.414883	1	0.498265	NA	NA	FALSE
YDR184C	ATC1	0.000575435	0.184747	148.337	0.000529356	0.278819	0.00189856	0.998485	1	1.58181	NA	NA	FALSE
YDR185C	UPS3	-0.00676557	0.237433	12.469	-0.0899345	0.856809	-0.104964	0.916404	1	0.0639735	NA	NA	FALSE
YDR186C	NA	0.0618473	0.166625	245.059	0.107983	0.217666	0.496095	0.619827	0.884149	1.58181	NA	NA	FALSE
YDR188W	CCT6	0.0830054	0.126707	1557.8	0.110189	0.143678	0.766916	0.443132	0.688134	1.94417	NA	NA	FALSE
YDR189W	SLY1	0.0394559	0.14138	537.82	0.05769	0.170736	0.33789	0.735446	0.842399	2.04514	NA	NA	FALSE
YDR190C	RVB1	-0.0908838	0.135291	877.727	-0.124655	0.155888	-0.799642	0.423918	0.694394	1.81575	NA	NA	FALSE
YDR191W	HST4	0.0222134	0.217451	43.9457	0.0941011	0.449131	0.209518	0.834044	1	0.546583	NA	NA	FALSE
YDR192C	NUP42	0.138951	0.207994	129.026	0.291354	0.278694	1.04543	0.295825	1	0.533602	NA	NA	FALSE
YDR194C	MSS116	-0.235384	0.186854	379.2	-0.344326	0.203027	-1.69596	0.0898932	0.271683	1.94417	C	1001	FALSE
YDR195W	REF2	-0.0193752	0.190177	119.923	-0.0476717	0.297314	-0.160341	0.872612	1	0.543188	NA	NA	FALSE
YDR196C	CAB5	-0.0584464	0.207664	89.1103	-0.173876	0.35343	-0.491967	0.622743	1	0.498265	NA	NA	FALSE
YDR197W	CBS2	0.0750273	0.227106	47.0836	0.303218	0.441758	0.686389	0.492468	1	0.498265	NA	NA	FALSE
YDR198C	RKM2	-0.121412	0.226312	77.7819	-0.342029	0.351667	-0.972592	0.330756	1	0.533602	NA	NA	FALSE
YDR200C	VPS64	0.109043	0.211071	97.7801	0.268175	0.313472	0.855497	0.392276	1	0.533602	NA	NA	TRUE
YDR201W	SPC19	-0.00229978	0.207672	66.1008	-0.00869321	0.385708	-0.0225383	0.982019	1	0.543188	C	927	FALSE
YDR202C	RAV2	-0.0375744	0.201638	84.2979	-0.107734	0.33751	-0.319204	0.749572	1	0.498265	NA	NA	FALSE
YDR204W	COQ4	0.124688	0.211857	110.507	0.288927	0.299901	0.963408	0.335343	1	0.500651	D	1079	FALSE
YLR058C	SHM2	-0.410368	0.131043	3827.95	-0.458532	0.129766	-3.53354	0.000410036	0.00452767	1.94417	B	467	FALSE
YDR206W	EBS1	-0.0151839	0.176388	173.369	-0.0325305	0.251794	-0.129195	0.897204	1	1.63647	NA	NA	FALSE
YDR207C	UME6	0.182374	0.217842	153.642	0.352818	0.268687	1.31312	0.189142	0.474878	1.63647	NA	NA	FALSE
YDR208W	MSS4	0.14433	0.17791	275.207	0.237156	0.214153	1.10741	0.268116	0.659568	1.29148	NA	NA	FALSE
YDR210W	NA	0.0176987	0.160055	287.859	0.0300771	0.209939	0.143266	0.88608	1	1.58181	C	987	FALSE
YDR211W	GCD6	-0.163977	0.145213	764.908	-0.220879	0.160657	-1.37485	0.169178	0.40737	1.94417	NA	NA	FALSE
YDR212W	TCP1	-0.217925	0.130445	1631.55	-0.266257	0.136633	-1.9487	0.0513309	0.189838	1.94417	D	1230	FALSE
YDR213W	UPC2	-0.0755234	0.189043	142.773	-0.162227	0.26961	-0.601709	0.547368	0.911277	1.29148	NA	NA	FALSE
YDR214W	AHA1	-0.131978	0.142117	716.392	-0.181045	0.160737	-1.12634	0.26002	0.537322	1.81575	NA	NA	FALSE
YDR216W	ADR1	-0.137725	0.201875	152.321	-0.275975	0.265188	-1.04068	0.298026	0.692193	1.29148	NA	NA	FALSE
YDR217C	RAD9	-0.0235792	0.174511	196.063	-0.0474367	0.245648	-0.193108	0.846874	0.981182	1.63647	NA	NA	FALSE
YDR218C	SPR28	-0.0165602	0.247545	0.909275	-2.67132	3.11352	-0.857973	0.390907	1	0.0639735	NA	NA	FALSE
YDR219C	MFB1	-0.00945732	0.189042	114.941	-0.026555	0.293416	-0.0905028	0.927888	1	0.498265	NA	NA	FALSE
YDR221W	GTB1	-0.634733	0.252277	205.916	-0.771495	0.237632	-3.2466	0.00116794	0.0148611	1.29148	C	485	TRUE
YDR222W	NA	-1.03051	0.49348	55.0718	-1.35195	0.43094	-3.1372	0.00170569	0.040602	0.546583	NA	NA	FALSE
YDR223W	CRF1	-0.00877231	0.24403	3.61857	-0.336205	1.50705	-0.223088	0.823467	1	0.0451406	NA	NA	FALSE
YDR224C	HTB1	0.363182	0.132544	2785.11	0.412752	0.132243	3.12116	0.00180139	0.01459	2.04514	NA	NA	FALSE
YDR225W	HTA1	0.195853	0.144483	2301.51	0.250969	0.155337	1.61565	0.106171	0.292459	2.04514	NA	NA	FALSE
YDR226W	ADK1	-0.0654289	0.124789	3333.67	-0.0865747	0.142107	-0.609223	0.542377	0.737001	2.04514	D	1108	FALSE
YDR227W	SIR4	-0.054954	0.186902	137.548	-0.120946	0.272916	-0.443163	0.657648	0.973671	1.29148	NA	NA	FALSE
YDR228C	PCF11	0.00592978	0.183049	145.296	0.0120505	0.273244	0.0441018	0.964823	1	1.46824	NA	NA	FALSE
YDR229W	IVY1	0.0192531	0.183134	141.768	0.041901	0.271435	0.154368	0.877319	1	1.46824	NA	NA	FALSE
YDR231C	COX20	0.228243	0.284449	74.8022	0.564186	0.357054	1.58011	0.114081	0.665518	0.533602	NA	NA	FALSE
YDR232W	HEM1	0.466385	0.19369	739.613	0.562783	0.18743	3.00264	0.00267651	0.0214407	1.88569	NA	NA	FALSE
YHR188C	GPI16	-0.530657	0.202771	385.634	-0.630881	0.194665	-3.24086	0.00119171	0.0113398	1.88569	A	74	TRUE
YDR234W	LYS4	0.595711	0.181295	503.042	0.672338	0.175326	3.83479	0.000125673	0.00165342	1.94417	D	1100	FALSE
YDR235W	PRP42	-0.235488	0.278679	89.4186	-0.54256	0.341109	-1.59058	0.111704	0.655428	0.543188	NA	NA	FALSE
YDR236C	FMN1	-0.0679281	0.215818	66.6925	-0.225627	0.381959	-0.59071	0.554715	1	0.546583	NA	NA	TRUE
YDR237W	MRPL7	-0.0286177	0.192265	122.238	-0.0722461	0.303406	-0.238117	0.811791	1	0.533602	NA	NA	FALSE
YLR192C	HCR1	-0.406484	0.18759	1146.28	-0.502808	0.184646	-2.7231	0.00646732	0.0423637	1.94417	B	375	FALSE
YDR239C	NA	0.0741142	0.201087	112.757	0.185023	0.311619	0.593747	0.552682	1	0.543188	NA	NA	FALSE
YDR240C	SNU56	0.0215004	0.199217	87.0604	0.0597593	0.333837	0.179007	0.857932	1	0.498265	NA	NA	FALSE
YDR241W	BUD26	-0.00672969	0.244217	3.69254	-0.283117	1.55136	-0.182497	0.855193	1	0.0955951	NA	NA	FALSE
YDR242W	AMD2	-0.0241136	0.244594	5.08972	-0.719587	1.31144	-0.548701	0.58321	1	0.0639735	NA	NA	FALSE
YDR243C	PRP28	0.0440879	0.196298	100.864	0.112316	0.310414	0.361827	0.717482	1	0.500651	NA	NA	FALSE
YDR244W	PEX5	0.0717401	0.185674	161.227	0.148718	0.262893	0.565699	0.571598	0.832829	1.63647	NA	NA	FALSE
YDR245W	MNN10	-0.376788	0.204518	323.068	-0.493758	0.202218	-2.44171	0.014618	0.0952967	1.46824	C	530	TRUE
YDR246W	TRS23	0.0817923	0.207933	96.5531	0.218916	0.327894	0.667641	0.504363	1	0.500651	NA	NA	FALSE
YDR246W-A	NA	-0.00842564	0.247112	0.454638	-1.67129	4.12259	-0.405397	0.685186	1	0.0585975	NA	NA	TRUE
YDR247W	VHS1	-0.0235505	0.223405	41.2353	-0.124369	0.512974	-0.242446	0.808434	1	0.0451406	NA	NA	FALSE
YDR248C	NA	-0.495833	0.513657	55.9847	-0.975686	0.424465	-2.29863	0.0215262	0.24871	0.533602	NA	NA	FALSE
YDR249C	NA	-0.0300739	0.229806	27.1513	-0.199929	0.581568	-0.343776	0.731015	1	0.0451406	NA	NA	FALSE
YDR250C	NA	0.00689067	0.246671	0.909543	1.42368	3.32681	0.427941	0.668694	1	0.0955951	NA	NA	FALSE
YDR251W	PAM1	0.00697164	0.160408	314.265	0.0117576	0.211451	0.0556045	0.955657	1	1.63647	NA	NA	FALSE
YDR252W	BTT1	0.0281609	0.229573	26.0859	0.183675	0.583536	0.314762	0.752942	1	0.0451406	NA	NA	FALSE
YDR253C	MET32	-0.00179397	0.242714	5.38118	-0.0560424	1.33041	-0.0421242	0.9664	1	0.00188237	NA	NA	FALSE
YDR254W	CHL4	-0.0129334	0.215692	47.4157	-0.0560896	0.438339	-0.127959	0.898181	1	0.500651	NA	NA	FALSE
YDR255C	RMD5	0.0320601	0.224949	34.0064	0.167938	0.51672	0.325008	0.745175	1	0.0585975	NA	NA	FALSE
YDR257C	RKM4	-0.147651	0.200985	160.1	-0.284396	0.257674	-1.10371	0.269721	0.623234	1.44154	NA	NA	FALSE
YDR258C	HSP78	0.249357	0.161572	546.524	0.326743	0.169444	1.92833	0.0538144	0.203834	1.81575	NA	NA	FALSE
YDR259C	YAP6	-0.161117	0.311918	14.9414	-1.57315	0.812901	-1.93523	0.0529617	1	0.0639735	NA	NA	FALSE
YDR260C	SWM1	-0.0614667	0.221169	54.4758	-0.239788	0.423258	-0.566529	0.571034	1	0.546583	NA	NA	FALSE
YDR261C	EXG2	-0.443778	0.253409	234.798	-0.607548	0.240965	-2.52131	0.0116919	0.0882962	1.29148	C	1006	TRUE
YDR262W	NA	-0.177426	0.21907	143.452	-0.353616	0.274852	-1.28657	0.198244	0.518936	1.46824	C	803	TRUE
YDR263C	DIN7	0.000856775	0.245318	1.9248	0.0555338	2.09673	0.0264859	0.97887	1	0.0639735	D	1260	FALSE
YDR264C	AKR1	-0.846899	0.164544	788.084	-0.899375	0.160712	-5.59617	2.19135e-08	1.20437e-06	1.88569	D	1117	TRUE
YDR265W	PEX10	0.0838211	0.237134	35.1168	0.407247	0.498419	0.817078	0.413884	1	0.0955951	NA	NA	FALSE
YDR266C	HEL2	0.0190263	0.158163	290.946	0.031773	0.205288	0.154773	0.877	1	1.46824	NA	NA	FALSE
YDR267C	CIA1	0.0328047	0.183058	147.654	0.070688	0.269009	0.262772	0.792726	0.955941	1.63647	NA	NA	FALSE
YDR268W	MSW1	-0.0652025	0.213822	70.6934	-0.214605	0.377749	-0.568116	0.569956	1	0.500651	C	613	FALSE
YDR270W	CCC2	-0.98566	0.242987	297.204	-1.08424	0.234943	-4.61489	3.93298e-06	0.000113889	1.44154	NA	NA	TRUE
YDR272W	GLO2	0.0642527	0.170597	277.442	0.11589	0.225677	0.51352	0.607587	0.854751	1.63647	NA	NA	FALSE
YDR273W	DON1	-0.0627211	0.251018	9.00724	-1.05557	1.00282	-1.05261	0.29252	1	0.0639735	NA	NA	FALSE
YDR275W	BSC2	0.000173124	0.239684	8.80613	-0.000224718	0.978695	-0.00022961	0.999817	1	0.00188237	NA	NA	TRUE
YDR276C	PMP3	0.326169	0.147456	1066.42	0.388853	0.148366	2.6209	0.00876978	0.0515516	2.04514	D	1183	TRUE
YDR277C	MTH1	0.0411852	0.235114	20.5225	0.31824	0.644554	0.493737	0.621492	1	0.0955951	NA	NA	FALSE
YDR278C	NA	-0.0422442	0.244251	198.493	-0.660394	0.943454	-0.699975	0.483943	0.816992	1.44154	NA	NA	FALSE
YDR279W	RNH202	0.11926	0.211386	113.948	0.280806	0.303674	0.924695	0.355124	1	0.500651	NA	NA	FALSE
YDR280W	RRP45	-0.109123	0.181773	205.522	-0.200537	0.23616	-0.849157	0.395794	0.701882	1.63647	NA	NA	FALSE
YDR281C	PHM6	-2.28246	0.561443	47.6682	-2.52868	0.528655	-4.78323	1.72497e-06	0.000127317	0.546583	NA	NA	TRUE
YDR282C	NA	0.0276802	0.218215	43.6161	0.118043	0.450786	0.261861	0.793429	1	0.546583	NA	NA	FALSE
YDR283C	GCN2	-0.219158	0.215726	232.448	-0.376805	0.248365	-1.51714	0.129231	0.394069	1.58181	NA	NA	FALSE
YDR284C	DPP1	-0.218408	0.205639	221.71	-0.358252	0.23221	-1.54279	0.122882	0.429702	1.29148	C	595	TRUE
YDR285W	ZIP1	0.0511511	0.239236	18.43	0.435424	0.683574	0.636982	0.524136	1	0.0451406	NA	NA	FALSE
YDR286C	NA	-0.0393898	0.22745	32.2249	-0.219577	0.534366	-0.410911	0.681138	1	0.0451406	NA	NA	FALSE
YDR287W	INM2	0.00918123	0.202032	79.3079	0.0268724	0.350197	0.0767351	0.938834	1	0.500651	NA	NA	FALSE
YDR288W	NSE3	0.0167635	0.214533	49.5339	0.0663323	0.427337	0.155222	0.876646	1	0.500651	NA	NA	FALSE
YDR289C	RTT103	-0.239062	0.248303	146.058	-0.459884	0.288306	-1.59512	0.110685	0.403417	1.29148	NA	NA	FALSE
YDR291W	HRQ1	0.00423977	0.190683	118.317	0.00986554	0.301154	0.0327591	0.973867	1	0.546583	NA	NA	FALSE
YDR292C	SRP101	-0.039009	0.15126	391.011	-0.0619115	0.189506	-0.326699	0.743896	0.897314	1.81575	NA	NA	FALSE
YDR293C	SSD1	0.113174	0.13539	838.885	0.152118	0.153359	0.991909	0.321242	0.573492	1.99547	NA	NA	FALSE
YDR294C	DPL1	-0.409194	0.186841	430.349	-0.504564	0.183343	-2.75202	0.00592285	0.040756	1.88569	C	697	TRUE
YDR295C	HDA2	-0.0357189	0.187058	128.472	-0.0818358	0.281037	-0.291193	0.770904	1	0.546583	NA	NA	FALSE
YDR296W	MHR1	0.141519	0.210573	133.088	0.30039	0.283959	1.05786	0.290118	0.647271	1.44154	NA	NA	FALSE
YDR483W	KRE2	-0.458691	0.172573	860.058	-0.537406	0.16823	-3.19447	0.0014009	0.0121964	1.99547	A	84	TRUE
YDR298C	ATP5	-0.0509147	0.159192	309.726	-0.0851684	0.203794	-0.417914	0.67601	0.938158	1.46824	NA	NA	FALSE
YDR299W	BFR2	-0.112172	0.167178	398.142	-0.1838	0.206167	-0.891513	0.372654	0.641494	1.88569	NA	NA	FALSE
YDR300C	PRO1	-0.0999524	0.14768	535.273	-0.1461	0.174339	-0.838023	0.402018	0.639823	2.04514	D	1298	FALSE
YDR301W	CFT1	-0.108238	0.171416	272.057	-0.183179	0.215151	-0.851394	0.39455	0.784103	1.29148	NA	NA	FALSE
YDL052C	SLC1	-0.40197	0.183569	460.165	-0.494704	0.180452	-2.74147	0.00611644	0.040756	1.94417	B	440	TRUE
YDR303C	RSC3	0.000694966	0.151776	364.924	0.000805665	0.192289	0.00418987	0.996657	0.95717	2.04514	NA	NA	FALSE
YEL031W	SPF1	-0.352984	0.129533	2768.83	-0.40128	0.129394	-3.10123	0.00192717	0.0155637	1.99547	A	69	TRUE
YDR305C	HNT2	-0.281812	0.320452	76.8023	-0.648136	0.363619	-1.78246	0.0746743	0.522739	0.546583	NA	NA	FALSE
YDR306C	NA	0.0096539	0.218156	58.6819	0.0423137	0.46839	0.0903386	0.928018	1	0.500651	NA	NA	FALSE
YGR014W	MSB2	-0.399621	0.202704	777.39	-0.512158	0.198257	-2.58331	0.00978586	0.0570176	1.99547	B	253	TRUE
YDR308C	SRB7	-0.166257	0.239929	93.6312	-0.41496	0.335858	-1.23552	0.216636	0.920967	0.498265	NA	NA	FALSE
YDR309C	GIC2	0.176292	0.171476	338.558	0.263972	0.195229	1.35212	0.176338	0.489834	1.44154	NA	NA	FALSE
YDR310C	SUM1	0.118315	0.169299	305.672	0.192822	0.207003	0.931495	0.351598	0.703666	1.44154	NA	NA	FALSE
YDR311W	TFB1	0.0238384	0.183004	141.633	0.0517326	0.270433	0.191295	0.848294	1	1.44154	NA	NA	FALSE
YDR312W	SSF2	-0.0227384	0.178491	171.749	-0.0476009	0.257299	-0.185002	0.853228	0.982498	1.63647	NA	NA	FALSE
YDR313C	PIB1	-0.00503072	0.221789	35.106	-0.0270829	0.505297	-0.053598	0.957255	1	0.0451406	NA	NA	FALSE
YDR314C	RAD34	-0.0425432	0.239795	16.267	-0.442123	0.772459	-0.572357	0.56708	1	0.0639735	NA	NA	FALSE
YDR315C	IPK1	0.0602109	0.24056	19.9729	0.473646	0.660401	0.717209	0.473245	1	0.0585975	NA	NA	FALSE
YDR316W	OMS1	-0.0872409	0.222311	63.1119	-0.291109	0.389987	-0.746458	0.455391	1	0.498265	NA	NA	FALSE
YDR317W	HIM1	-0.130059	0.280453	17.0558	-1.14083	0.740225	-1.54119	0.12327	1	0.0955951	NA	NA	FALSE
YDR318W	MCM21	-0.0808088	0.242696	26.8073	-0.499227	0.579576	-0.861366	0.389037	1	0.00188237	NA	NA	FALSE
YDR319C	YFT2	-0.176196	0.256768	70.0644	-0.487666	0.368032	-1.32506	0.18515	0.82054	0.543188	NA	NA	FALSE
YDR320C	SWA2	0.050107	0.170065	232.345	0.0916241	0.227756	0.402291	0.68747	0.949516	1.44154	NA	NA	FALSE
YDR320C-A	DAD4	0.160469	0.247009	90.8444	0.44505	0.36011	1.23587	0.216506	0.888104	0.543188	NA	NA	FALSE
YDR321W	ASP1	-0.0047727	0.132747	1230.16	-0.00705743	0.157141	-0.0449116	0.964178	0.962208	1.94417	D	1189	FALSE
YDR322C-A	TIM11	-0.0312997	0.186537	134.046	-0.0717349	0.28031	-0.255913	0.798018	1	1.46824	NA	NA	FALSE
YDR322W	MRPL35	-0.0332149	0.178981	169.184	-0.0689196	0.256681	-0.268503	0.788312	1	1.29148	NA	NA	FALSE
YDR323C	PEP7	-0.0739674	0.240783	26.1094	-0.472896	0.586884	-0.805775	0.420373	1	0.0451406	NA	NA	FALSE
YDR324C	UTP4	-0.104028	0.158833	552.952	-0.162258	0.192936	-0.840996	0.40035	0.639546	2.04514	NA	NA	FALSE
YDR325W	YCG1	-0.090872	0.194332	158.201	-0.197986	0.278146	-0.711807	0.476584	0.80526	1.46824	NA	NA	FALSE
YDR326C	YSP2	-0.0327975	0.150776	444.822	-0.0521236	0.189137	-0.275587	0.782865	0.917075	1.81575	NA	NA	FALSE
YDR328C	SKP1	0.315743	0.191499	617.753	0.423326	0.194169	2.18019	0.0292435	0.124422	1.99547	C	890	FALSE
YDR329C	PEX3	0.108585	0.201168	132.31	0.240988	0.282811	0.852116	0.39415	0.748408	1.44154	NA	NA	TRUE
YDR330W	UBX5	0.157909	0.213959	130.092	0.32422	0.278173	1.16553	0.243803	0.590374	1.44154	NA	NA	FALSE
YDR331W	GPI8	-0.372266	0.243904	210.739	-0.537836	0.240381	-2.23743	0.025258	0.129215	1.63647	NA	NA	TRUE
YDR332W	IRC3	0.0305695	0.227339	31.9539	0.177869	0.541105	0.328714	0.742372	1	0.0585975	NA	NA	FALSE
YDR333C	RQC1	-0.113607	0.17453	244.595	-0.194721	0.219143	-0.888557	0.374241	0.689255	1.63647	NA	NA	FALSE
YDR334W	SWR1	-0.0545113	0.186105	143.775	-0.118845	0.270503	-0.439348	0.660409	0.937946	1.44154	NA	NA	FALSE
YDR335W	MSN5	-0.120129	0.144422	611.608	-0.167277	0.16588	-1.00842	0.313253	0.598394	1.81575	NA	NA	FALSE
YDR336W	NA	-0.0624742	0.238006	24.4405	-0.420293	0.601826	-0.698364	0.48495	1	0.0451406	NA	NA	FALSE
YDR337W	MRPS28	-0.164938	0.226547	111.844	-0.366955	0.301475	-1.2172	0.223529	0.905634	0.533602	NA	NA	FALSE
YDR338C	NA	0.196056	0.262956	75.4328	0.500631	0.354237	1.41327	0.157577	0.793413	0.500651	C	897	TRUE
YDR339C	FCF1	-0.00965192	0.170045	205.24	-0.0187173	0.234034	-0.0799768	0.936256	1	1.44154	NA	NA	FALSE
YDR340W	NA	0.390357	0.561764	53.6505	1.0907	0.487974	2.23515	0.0254072	0.274001	0.543188	NA	NA	FALSE
YDR341C	NA	-0.070144	0.117269	2777.92	-0.0893223	0.131132	-0.681164	0.495768	0.711445	1.99547	C	846	FALSE
YIL051C	MMF1	-0.383018	0.141733	3333.45	-0.439602	0.140657	-3.12535	0.00177593	0.0148803	1.94417	B	218	FALSE
YDR343C	HXT6	-0.420164	0.246644	206.497	-0.579957	0.237672	-2.44016	0.0146806	0.0961995	1.44154	NA	NA	TRUE
YLR342W	FKS1	-0.310475	0.120201	6555.99	-0.352737	0.121135	-2.91193	0.00359201	0.0259479	1.99547	A	23	TRUE
YDR346C	SVF1	-0.164144	0.138956	1113.51	-0.21529	0.152289	-1.4137	0.15745	0.391637	1.94417	NA	NA	FALSE
YDR347W	MRP1	0.227041	0.21539	196.028	0.381438	0.242438	1.57334	0.115639	0.414019	1.29148	NA	NA	FALSE
YDR348C	PAL1	0.0994575	0.16927	265.563	0.167589	0.212864	0.787303	0.431105	0.776149	1.44154	NA	NA	FALSE
YDR349C	YPS7	-0.334455	0.259066	159.622	-0.531758	0.262698	-2.02422	0.0429479	0.20467	1.44154	C	909	TRUE
YDR350C	ATP22	0.0206827	0.222418	35.4213	0.103674	0.498444	0.207996	0.835232	1	0.0639735	NA	NA	FALSE
YDR351W	SBE2	0.0179586	0.178861	161.644	0.0370769	0.258157	0.143621	0.8858	1	1.63647	NA	NA	FALSE
YDR352W	YPQ2	-0.0363092	0.186706	137.142	-0.0827009	0.278299	-0.297165	0.76634	0.943226	1.63647	D	1066	TRUE
YGL055W	OLE1	-0.316435	0.129199	2999.07	-0.365188	0.130165	-2.80557	0.00502273	0.0349758	1.94417	A	67	TRUE
YDR354W	TRP4	0.130987	0.17053	301.348	0.210439	0.205883	1.02213	0.30672	0.623234	1.63647	NA	NA	FALSE
YDR356W	SPC110	-0.0875857	0.185206	185.057	-0.174924	0.254506	-0.68731	0.491888	0.81667	1.46824	NA	NA	FALSE
YDR357C	CNL1	-0.143647	0.265473	39.4192	-0.619608	0.486237	-1.27429	0.20256	1	0.0451406	D	1158	FALSE
YDR358W	GGA1	0.0420544	0.186685	133.265	0.0937732	0.276763	0.338821	0.734745	1	1.29148	NA	NA	FALSE
YDR359C	EAF1	0.0827435	0.196788	127.524	0.189383	0.288482	0.656483	0.511513	1	0.500651	NA	NA	FALSE
YML075C	HMG1	-0.368963	0.171456	572.62	-0.452181	0.170515	-2.65186	0.00800499	0.0481145	2.04514	B	420	TRUE
YDR362C	TFC6	-0.0880428	0.21078	88.4667	-0.240483	0.335577	-0.716625	0.473606	1	0.543188	NA	NA	FALSE
YDR363W	ESC2	-0.0427071	0.226188	34.3859	-0.221495	0.510023	-0.434284	0.664082	1	0.0585975	NA	NA	FALSE
YPR132W	RPS23B	-0.337001	0.164257	5852.54	-0.415433	0.164959	-2.51839	0.0117891	0.0671263	1.94417	A	45	FALSE
YDR364C	CDC40	0.101173	0.228534	58.3632	0.339548	0.395786	0.857907	0.390944	1	0.500651	NA	NA	FALSE
YDR365C	ESF1	0.0320919	0.14739	436.311	0.0491354	0.182539	0.269178	0.787793	0.920242	1.81575	D	1219	FALSE
YDR366C	NA	0.0849685	0.25765	15.8439	1.04204	0.830239	1.2551	0.209441	1	0.0639735	NA	NA	TRUE
YML115C	VAN1	-0.362991	0.19767	398.816	-0.473633	0.197036	-2.40379	0.016226	0.0845995	1.94417	B	397	TRUE
YDR368W	YPR1	-0.0521794	0.136033	696.492	-0.0736323	0.160641	-0.458366	0.646689	0.804308	1.99547	NA	NA	FALSE
YDR369C	XRS2	-0.0752841	0.226882	46.8718	-0.304569	0.441887	-0.689248	0.490667	1	0.533602	NA	NA	FALSE
YDR370C	DXO1	-0.0549715	0.21912	50.8783	-0.212454	0.422457	-0.502901	0.615034	1	0.498265	NA	NA	FALSE
YDR371W	CTS2	-0.141103	0.247331	65.3814	-0.461786	0.397861	-1.16067	0.245775	0.933074	0.546583	NA	NA	TRUE
YDR372C	VPS74	-0.0768325	0.150465	429.436	-0.116963	0.182604	-0.640526	0.521831	0.741451	1.94417	D	1290	FALSE
YDR373W	FRQ1	-0.132535	0.192569	176.236	-0.254608	0.248501	-1.02458	0.305563	0.664673	1.44154	NA	NA	FALSE
YDR374C	PHO92	0.00550618	0.246648	0.680151	1.42613	3.60777	0.395293	0.692626	1	0.0639735	NA	NA	FALSE
YDR374W-A	WIP1	0.0834258	0.234725	38.9868	0.379869	0.482005	0.788102	0.430637	1	0.0955951	NA	NA	FALSE
YDR375C	BCS1	-0.0684174	0.214877	66.9199	-0.222401	0.375704	-0.591959	0.553878	1	0.543188	NA	NA	FALSE
YDR376W	ARH1	-0.0912318	0.198352	123.328	-0.208018	0.288937	-0.719943	0.47156	1	0.498265	C	983	FALSE
YDR377W	ATP17	0.0926639	0.166742	273.135	0.154447	0.209859	0.735956	0.461758	0.758317	1.63647	NA	NA	FALSE
YDR378C	LSM6	-0.205602	0.201653	212.902	-0.340123	0.23152	-1.46909	0.141809	0.432937	1.46824	NA	NA	FALSE
YDR379C-A	SDH6	0.0106497	0.235012	15.377	0.106875	0.759518	0.140714	0.888096	1	0.0955951	NA	NA	FALSE
YDR379W	RGA2	-0.000185974	0.195177	96.5982	-0.00111956	0.31917	-0.00350772	0.997201	1	0.543188	NA	NA	FALSE
YDR380W	ARO10	-2.48296	0.396472	87.7723	-2.60281	0.390916	-6.65822	2.77154e-11	8.46661e-09	0.546583	NA	NA	FALSE
YDR381C-A	NA	-0.0589797	0.238776	22.1903	-0.439058	0.638441	-0.687703	0.49164	1	0.0585975	NA	NA	FALSE
YDR381W	YRA1	0.25018	0.162273	1376.14	0.328435	0.170079	1.93107	0.053474	0.19108	1.99547	C	733	FALSE
YJL091C	GWT1	-0.357884	0.250401	211.042	-0.535599	0.248407	-2.15614	0.0310728	0.177234	1.29148	B	284	TRUE
YDR383C	NKP1	0.0485809	0.230629	31.3619	0.280153	0.540996	0.517847	0.604565	1	0.0585975	NA	NA	FALSE
YDR384C	ATO3	0.139926	0.141073	849.194	0.188954	0.157959	1.19622	0.231611	0.469062	2.04514	C	1009	TRUE
YDR385W	EFT2	-0.068028	0.11587	22149.2	-0.0817864	0.129127	-0.633377	0.526487	0.754777	1.88569	C	1014	FALSE
YDR386W	MUS81	-7.72235e-05	0.218984	41.4309	-0.00154448	0.470838	-0.00328029	0.997383	1	0.0639735	NA	NA	FALSE
YDR387C	NA	-0.0836227	0.249009	22.4761	-0.642771	0.664152	-0.967808	0.33314	1	0.0955951	NA	NA	TRUE
YDR388W	RVS167	0.224617	0.147283	999.492	0.287492	0.155442	1.84951	0.0643837	0.213831	1.99547	NA	NA	FALSE
YDR389W	SAC7	0.0596204	0.176219	198.569	0.114398	0.241767	0.473175	0.636088	0.890943	1.58181	NA	NA	FALSE
YDR390C	UBA2	0.0914324	0.16322	300.51	0.149038	0.20321	0.733418	0.463303	0.771123	1.58181	NA	NA	FALSE
YDR391C	NA	0.0884575	0.224635	58.7095	0.303782	0.396716	0.765743	0.443829	1	0.546583	NA	NA	FALSE
YDR392W	SPT3	0.0315784	0.200079	85.5766	0.0883762	0.333024	0.265374	0.790721	1	0.533602	NA	NA	FALSE
YDR393W	SHE9	0.016662	0.214074	52.7606	0.0646956	0.423424	0.152791	0.878563	1	0.500651	C	963	FALSE
YDR394W	RPT3	-0.0129097	0.131998	818.888	-0.0184409	0.156167	-0.118085	0.906001	0.943226	1.94417	C	888	FALSE
YDR395W	SXM1	-0.163937	0.135685	1398.66	-0.212256	0.148024	-1.43393	0.151592	0.398197	1.81575	D	1297	FALSE
YDR397C	NCB2	0.175556	0.21809	188.335	0.348185	0.273249	1.27424	0.202578	0.492658	1.63647	NA	NA	FALSE
YDR398W	UTP5	0.108332	0.147732	513.28	0.156278	0.172776	0.904513	0.365724	0.636617	1.88569	NA	NA	FALSE
YDR399W	HPT1	-0.082045	0.145641	541.155	-0.120643	0.173639	-0.694791	0.487186	0.714889	1.94417	NA	NA	FALSE
YDR400W	URH1	-0.23277	0.22812	162.513	-0.411303	0.259292	-1.58625	0.112682	0.361045	1.58181	NA	NA	FALSE
YDR401W	NA	-0.0072173	0.247099	0.469824	-1.67627	4.49742	-0.372718	0.709358	1	0.0451406	NA	NA	FALSE
YDR403W	DIT1	-0.0101243	0.243652	4.41536	-0.341769	1.3876	-0.246301	0.805449	1	0.0585975	NA	NA	FALSE
YDR404C	RPB7	0.0281558	0.167178	223.554	0.0515504	0.225293	0.228815	0.819013	0.981182	1.58181	D	1188	FALSE
YDR405W	MRP20	0.126472	0.218803	93.9679	0.313045	0.319132	0.980923	0.326631	1	0.498265	NA	NA	FALSE
YDR406W	PDR15	-0.244273	0.327867	58.3082	-0.73112	0.421501	-1.73456	0.0828184	0.562355	0.533602	NA	NA	TRUE
YDR407C	TRS120	-0.130046	0.18419	209.55	-0.231174	0.231921	-0.996781	0.318871	0.63794	1.63647	NA	NA	FALSE
YDR408C	ADE8	0.0426681	0.174333	204.489	0.0821839	0.240536	0.34167	0.732599	0.964397	1.46824	NA	NA	FALSE
YDR409W	SIZ1	0.109092	0.206007	113.134	0.252554	0.2966	0.851497	0.394493	1	0.500651	NA	NA	FALSE
YKL006W	RPL14A	-0.354619	0.143166	4645.86	-0.413204	0.143052	-2.88849	0.00387091	0.0270886	2.04514	B	428	FALSE
YDR411C	DFM1	0.00471179	0.177981	208.226	0.00883082	0.255081	0.0346196	0.972383	1	1.58181	C	777	TRUE
YDR412W	RRP17	-0.0378064	0.175543	186.22	-0.0750823	0.24587	-0.305374	0.760082	0.981182	1.46824	NA	NA	FALSE
YDR414C	ERD1	-0.263316	0.313904	79.7782	-0.641436	0.373281	-1.71837	0.0857289	0.564914	0.546583	NA	NA	TRUE
YDR415C	NA	-0.0969265	0.195752	137.624	-0.210354	0.276475	-0.760844	0.44675	0.758317	1.58181	C	527	TRUE
YDR416W	SYF1	-0.0734261	0.200149	125.534	-0.180461	0.309091	-0.583845	0.559324	1	0.498265	NA	NA	FALSE
YGL054C	ERV14	-0.350296	0.1676	644.676	-0.425439	0.1678	-2.53539	0.0112323	0.0633617	1.99547	B	213	TRUE
YDR419W	RAD30	-0.021324	0.210445	58.3742	-0.0767421	0.397111	-0.193251	0.846762	1	0.500651	NA	NA	FALSE
YDR420W	HKR1	0.0741552	0.208882	126.091	0.211425	0.337924	0.625659	0.531539	1	0.500651	D	1224	TRUE
YDR421W	ARO80	-0.118723	0.237936	56.6102	-0.409019	0.409707	-0.998322	0.318123	1	0.500651	NA	NA	FALSE
YDR422C	SIP1	0.0377017	0.178538	181.864	0.0764527	0.253242	0.301896	0.762731	0.943226	1.63647	NA	NA	FALSE
YDR423C	CAD1	0.114838	0.206275	129.535	0.260378	0.291939	0.89189	0.372452	0.720278	1.46824	NA	NA	FALSE
YDR424C	DYN2	-0.0278091	0.189846	126.096	-0.0671598	0.291521	-0.230378	0.817798	1	0.546583	NA	NA	FALSE
YDR425W	SNX41	0.0737263	0.205394	106.058	0.196356	0.328512	0.597713	0.550032	1	0.500651	NA	NA	FALSE
YDR427W	RPN9	0.0335155	0.13249	794.731	0.0465104	0.156001	0.298141	0.765595	0.884703	1.94417	C	621	FALSE
YKL008C	LAC1	-0.382406	0.177316	524.762	-0.470464	0.175331	-2.68329	0.00729026	0.047719	1.88569	A	79	TRUE
YDR429C	TIF35	-0.0776699	0.126665	1239.69	-0.103031	0.144068	-0.715157	0.474512	0.699931	1.99547	C	637	FALSE
YDR430C	CYM1	0.0294913	0.160393	389.716	0.0501117	0.208438	0.240415	0.810009	0.886672	2.04514	NA	NA	FALSE
YDR432W	NPL3	0.186398	0.135968	2496.24	0.23671	0.145768	1.62389	0.1044	0.294463	1.99547	NA	NA	FALSE
YDR433W	NA	0.277432	0.183925	882.052	0.379161	0.191092	1.98417	0.0472364	0.181854	1.88569	C	835	FALSE
YDR454C	GUK1	-0.3502	0.153281	1003.64	-0.417674	0.153391	-2.72294	0.00647044	0.0416475	1.99547	B	245	FALSE
YDR435C	PPM1	0.153789	0.234177	89.3781	0.388032	0.334863	1.15878	0.246546	0.933696	0.546583	NA	NA	FALSE
YDR436W	PPZ2	0.0437056	0.210867	74.0361	0.145423	0.378567	0.384141	0.700874	1	0.498265	NA	NA	FALSE
YDR437W	GPI19	0.0648546	0.239845	22.4172	0.455007	0.615495	0.739254	0.459753	1	0.0451406	NA	NA	TRUE
YDR438W	THI74	-0.0143581	0.245744	2.37103	-0.914045	1.92152	-0.475688	0.634296	1	0.0585975	NA	NA	FALSE
YDR439W	LRS4	0.022151	0.21455	49.8736	0.0862288	0.426202	0.202319	0.839667	1	0.500651	NA	NA	FALSE
YDR440W	DOT1	-0.0480595	0.200548	92.5964	-0.131073	0.325546	-0.402625	0.687224	1	0.500651	NA	NA	FALSE
YDR441C	APT2	0.0550458	0.194541	111.936	0.132827	0.299377	0.443679	0.657275	1	0.546583	NA	NA	FALSE
YDR443C	SSN2	0.0620111	0.186824	146.908	0.132778	0.268886	0.493806	0.621443	0.884703	1.58181	NA	NA	FALSE
YDR444W	NA	0.0214925	0.210678	57.6124	0.075242	0.396949	0.189551	0.849661	1	0.546583	NA	NA	FALSE
YDR445C	NA	0.806272	0.525381	80.97	1.18964	0.423801	2.80708	0.00499931	0.0892308	0.543188	NA	NA	FALSE
YDR446W	ECM11	-0.00620405	0.246483	0.78712	-0.720635	3.08382	-0.233682	0.815232	1	0.00188237	NA	NA	FALSE
YDR447C	RPS17B	-0.00940624	0.115959	4256.32	-0.0122396	0.131339	-0.0931908	0.925752	0.941733	1.99547	C	720	FALSE
YDR448W	ADA2	-0.0424832	0.196589	104.874	-0.110095	0.314452	-0.350117	0.726251	1	0.498265	NA	NA	FALSE
YDR449C	UTP6	0.0431714	0.163567	300.983	0.0747003	0.215214	0.347098	0.728517	0.962208	1.46824	NA	NA	FALSE
YKL046C	DCW1	-0.348354	0.179938	468.27	-0.441404	0.180255	-2.44877	0.0143344	0.0811172	1.81575	B	393	TRUE
YDR451C	YHP1	0.0381783	0.178799	177.31	0.0778527	0.253274	0.307386	0.75855	0.941305	1.63647	NA	NA	FALSE
YGR026W	NA	-0.32491	0.170012	554.273	-0.409217	0.171597	-2.38476	0.0170903	0.0882962	1.88569	B	285	TRUE
YDR453C	TSA2	-0.138313	0.282813	20.1865	-1.02927	0.678724	-1.51648	0.129398	1	0.0955951	NA	NA	FALSE
YPL218W	SAR1	-0.306019	0.154019	1257.67	-0.364981	0.156482	-2.33241	0.0196792	0.0972578	1.88569	B	455	FALSE
YDR456W	NHX1	-0.552855	0.224023	301.251	-0.670966	0.213258	-3.14627	0.00165369	0.0165372	1.58181	C	516	TRUE
YDR457W	TOM1	-0.216341	0.135383	1470.43	-0.268535	0.142561	-1.88364	0.0596132	0.201626	2.04514	NA	NA	FALSE
YDR458C	HEH2	-0.212108	0.241409	140.956	-0.430656	0.295028	-1.45972	0.144368	0.436197	1.46824	NA	NA	TRUE
YDR459C	PFA5	0.0621431	0.239444	22.0999	0.446908	0.622657	0.717744	0.472915	1	0.0955951	NA	NA	TRUE
YDR460W	TFB3	0.000161323	0.197121	89.6282	-0.000220373	0.327481	-0.000672933	0.999463	1	0.546583	NA	NA	FALSE
YDR461C-A	NA	0.608695	0.511052	83.2319	1.02473	0.407504	2.51464	0.0119155	0.167589	0.533602	NA	NA	FALSE
YDR461W	MFA1	-0.956569	0.230394	281.544	-1.04725	0.221627	-4.7253	2.29774e-06	7.4839e-05	1.44154	NA	NA	FALSE
YDR462W	MRPL28	0.275304	0.278076	141.083	0.536988	0.305087	1.76011	0.0783887	0.297428	1.46824	NA	NA	FALSE
YDR463W	STP1	-0.0121502	0.15413	340.264	-0.0201633	0.196955	-0.102375	0.918459	1	1.63647	NA	NA	FALSE
YDR464W	SPP41	-0.0517463	0.170449	227.418	-0.0955293	0.228918	-0.417308	0.676453	0.90018	1.63647	NA	NA	FALSE
YDR465C	RMT2	0.154881	0.158577	463.803	0.223632	0.181111	1.23478	0.216914	0.484213	1.81575	D	1199	FALSE
YDR466W	PKH3	0.0229662	0.187795	121.266	0.0530588	0.286357	0.185289	0.853002	1	0.498265	NA	NA	FALSE
YDR468C	TLG1	-0.247794	0.254293	120.866	-0.476517	0.29079	-1.6387	0.101276	0.650258	0.498265	NA	NA	TRUE
YDR469W	SDC1	-0.0058327	0.200102	92.3884	-0.0177074	0.341941	-0.0517849	0.9587	1	0.533602	NA	NA	FALSE
YDR470C	UGO1	-0.247386	0.270384	99.8389	-0.516459	0.315438	-1.63728	0.101573	0.650258	0.500651	NA	NA	FALSE
YHR123W	EPT1	-0.297445	0.217366	277.977	-0.441689	0.224785	-1.96494	0.0494217	0.224245	1.44154	B	290	TRUE
YDR472W	TRS31	0.16108	0.214782	155.01	0.329116	0.276545	1.1901	0.234008	0.575942	1.44154	NA	NA	FALSE
YDR473C	PRP3	-0.0362749	0.214069	60.8616	-0.135984	0.413347	-0.328982	0.74217	1	0.500651	NA	NA	FALSE
YDR475C	JIP4	0.0374348	0.202665	82.7713	0.108018	0.34127	0.316519	0.751609	1	0.546583	NA	NA	FALSE
YDR476C	NA	-0.121336	0.198945	243.407	-0.250447	0.267368	-0.93671	0.348908	0.701882	1.44154	C	911	FALSE
YDR477W	SNF1	0.0844403	0.148631	459.297	0.126173	0.178061	0.708599	0.478574	0.720278	1.88569	NA	NA	FALSE
YDR478W	SNM1	-0.0374295	0.221879	41.2137	-0.173694	0.475734	-0.365108	0.715031	1	0.0451406	NA	NA	FALSE
YBR014C	GRX7	-0.528592	0.275207	173.769	-0.702802	0.257869	-2.72542	0.00642193	0.0523735	1.46824	A	155	TRUE
YDR480W	DIG2	0.0949391	0.229931	61.23	0.344607	0.412513	0.835383	0.403502	1	0.533602	NA	NA	FALSE
YDR481C	PHO8	-1.10525	0.190879	650.054	-1.16297	0.186232	-6.24474	4.24502e-10	2.97067e-08	2.04514	C	1013	TRUE
YDR482C	CWC21	0.116904	0.247831	45.3344	0.494637	0.464042	1.06593	0.286455	0.998422	0.533602	NA	NA	FALSE
YHR142W	CHS7	-0.53608	0.30186	144.932	-0.738847	0.279316	-2.6452	0.00816416	0.0635137	1.44154	A	144	TRUE
YDR484W	VPS52	-0.0486814	0.203442	108.278	-0.139354	0.341617	-0.407925	0.683329	1	0.500651	NA	NA	FALSE
YDR485C	VPS72	0.0639337	0.193651	118.495	0.148872	0.290282	0.512853	0.608054	1	0.543188	NA	NA	FALSE
YDR486C	VPS60	0.283089	0.224257	193.942	0.438951	0.236571	1.85547	0.0635285	0.262802	1.44154	NA	NA	FALSE
YDR487C	RIB3	0.338527	0.171667	612.56	0.423138	0.172118	2.45841	0.0139553	0.0779733	1.88569	C	894	FALSE
YDR488C	PAC11	0.00644133	0.221863	34.8753	0.0318911	0.503679	0.0633162	0.949515	1	0.00188237	NA	NA	FALSE
YDR489W	SLD5	0.0150094	0.213913	58.9497	0.0580501	0.427651	0.135742	0.892025	1	0.543188	NA	NA	FALSE
YDR490C	PKH1	0.0543608	0.192329	120.224	0.127497	0.291222	0.437799	0.661532	1	0.543188	NA	NA	FALSE
YDR492W	IZH1	-0.139602	0.185281	215.269	-0.244539	0.230366	-1.06152	0.288454	0.614431	1.58181	D	1254	TRUE
YDR493W	MZM1	0.0209405	0.217861	48.2873	0.0900943	0.45264	0.199042	0.84223	1	0.498265	NA	NA	FALSE
YDR494W	RSM28	-0.089382	0.199965	119.302	-0.209215	0.295282	-0.708525	0.478619	1	0.543188	NA	NA	FALSE
YDR495C	VPS3	-0.0711352	0.19896	106.162	-0.175473	0.305133	-0.575072	0.565242	1	0.533602	NA	NA	FALSE
YDR496C	PUF6	-0.0682235	0.139666	846.869	-0.0978897	0.165522	-0.5914	0.554252	0.744569	2.04514	NA	NA	FALSE
YJR117W	STE24	-0.329954	0.159338	982.298	-0.394346	0.16015	-2.46235	0.0138031	0.0757793	1.94417	A	87	TRUE
YDR498C	SEC20	0.0816241	0.207619	89.1505	0.217519	0.329076	0.661	0.508612	1	0.546583	NA	NA	TRUE
YDR499W	LCD1	-0.013678	0.217014	47.1806	-0.0601759	0.454375	-0.132436	0.894639	1	0.546583	NA	NA	FALSE
YDR500C	RPL37B	0.163243	0.124037	3301.82	0.201969	0.133126	1.51713	0.129234	0.33525	2.04514	C	760	FALSE
YDR501W	PLM2	0.0209824	0.220306	39.0276	0.0977344	0.476022	0.205315	0.837326	1	0.0639735	NA	NA	FALSE
YDR502C	SAM2	-0.068177	0.120886	1759.75	-0.0883911	0.136377	-0.648136	0.516897	0.737831	1.94417	D	1196	FALSE
YDR503C	LPP1	-0.301637	0.382495	51.6933	-0.819672	0.428743	-1.9118	0.0559012	0.449246	0.543188	C	682	TRUE
YDR504C	SPG3	-0.00842564	0.247112	0.454638	-1.67129	4.12259	-0.405397	0.685186	1	0.0585975	NA	NA	TRUE
YDR505C	PSP1	0.122105	0.174817	272.365	0.205338	0.217128	0.945701	0.344301	0.695412	1.46824	NA	NA	FALSE
YDR506C	GMC1	-0.373684	0.406268	66.0002	-0.80882	0.389691	-2.07554	0.0379365	0.357463	0.546583	D	1163	FALSE
YDR507C	GIN4	-0.135961	0.163767	518.54	-0.208647	0.193782	-1.07671	0.281608	0.541128	1.94417	NA	NA	FALSE
YOR103C	OST2	-0.296679	0.230523	215.921	-0.460871	0.241514	-1.90826	0.0563573	0.224765	1.63647	B	381	TRUE
YDR510W	SMT3	0.0581406	0.13474	973.264	0.0808744	0.15804	0.511733	0.608838	0.81667	1.81575	NA	NA	FALSE
YDR511W	SDH7	0.241271	0.303091	70.6414	0.622898	0.375027	1.66094	0.0967253	0.613297	0.533602	NA	NA	FALSE
YDR512C	EMI1	0.148899	0.226831	96.6028	0.358159	0.31753	1.12796	0.259339	0.948011	0.546583	NA	NA	FALSE
YDR513W	GRX2	0.0157186	0.150871	382.213	0.0247357	0.189929	0.130237	0.896379	0.932704	1.99547	NA	NA	FALSE
YDR514C	NA	-0.397812	0.372577	80.0787	-0.747729	0.351826	-2.12528	0.0335634	0.350566	0.498265	NA	NA	FALSE
YDR515W	SLF1	-0.12748	0.209799	125.921	-0.28595	0.294131	-0.972185	0.330958	1	0.533602	NA	NA	FALSE
YDR516C	EMI2	0.169394	0.188814	412.798	0.282021	0.223844	1.2599	0.207706	0.451778	1.99547	NA	NA	FALSE
YDR517W	GRH1	0.153824	0.171039	357.611	0.237933	0.19975	1.19116	0.233592	0.504427	1.81575	NA	NA	FALSE
YDR233C	RTN1	-0.27683	0.133079	2051.2	-0.328838	0.135855	-2.4205	0.0154992	0.0790877	2.04514	A	42	TRUE
YDR519W	FPR2	-0.0411262	0.165315	275.28	-0.0733108	0.218409	-0.335658	0.737129	0.933326	1.63647	C	696	TRUE
YDR520C	URC2	-0.0792385	0.218991	63.4333	-0.261666	0.384264	-0.680954	0.495901	1	0.500651	NA	NA	FALSE
YDR522C	SPS2	-0.00842564	0.247112	0.454638	-1.67129	4.12259	-0.405397	0.685186	1	0.00188237	NA	NA	TRUE
YDR524C	AGE1	0.0345549	0.20366	91.7411	0.101604	0.349945	0.290343	0.771554	1	0.546583	NA	NA	FALSE
YDR524C-B	NA	0.269629	0.437921	11432.4	1.26393	0.586168	2.15626	0.0310631	0.138032	1.81575	C	510	TRUE
YDR525W-A	SNA2	0.219981	0.24178	119.675	0.433414	0.28743	1.50789	0.131582	0.701882	0.546583	NA	NA	TRUE
YDR527W	RBA50	0.121746	0.192956	176.387	0.235328	0.25549	0.921087	0.357005	0.751864	1.29148	NA	NA	FALSE
YDR528W	HLR1	-0.00691698	0.205386	68.6837	-0.0231466	0.369746	-0.0626013	0.950084	1	0.533602	NA	NA	FALSE
YDR529C	QCR7	0.171369	0.189203	224.588	0.28486	0.224302	1.26999	0.204089	0.527158	1.46824	NA	NA	FALSE
YDR530C	APA2	0.0403291	0.2126	63.504	0.144859	0.394756	0.366958	0.71365	1	0.498265	NA	NA	FALSE
YDR531W	CAB1	0.0229464	0.158858	298.539	0.0397017	0.206187	0.192552	0.847309	0.981182	1.63647	NA	NA	FALSE
YDR532C	KRE28	-0.110079	0.238445	54.5247	-0.416019	0.427805	-0.972449	0.330827	1	0.543188	NA	NA	FALSE
YDR533C	HSP31	-0.0233518	0.220346	39.5392	-0.1104	0.4773	-0.231301	0.817081	1	0.0955951	NA	NA	FALSE
YDR534C	FIT1	-5.86597	0.255167	1001.54	-5.88839	0.256022	-22.9995	4.71196e-117	1.41939e-113	1.99547	NA	NA	TRUE
YDR538W	PAD1	-0.157618	0.269383	43.7813	-0.607509	0.458743	-1.32429	0.185407	0.856324	0.498265	NA	NA	FALSE
YDR539W	FDC1	-0.915403	0.271071	175.294	-1.04187	0.256623	-4.05994	4.90861e-05	0.000862681	1.63647	NA	NA	FALSE
YDR540C	IRC4	-0.0295633	0.243809	6.91695	-0.638737	1.12142	-0.569577	0.568965	1	0.0639735	NA	NA	FALSE
YDR541C	NA	-0.127632	0.275322	19.7318	-0.981544	0.684533	-1.43389	0.151604	1	0.0955951	NA	NA	FALSE
YDR545W	YRF1-1	0.00390875	0.210094	71.7821	0.0131673	0.395263	0.0333129	0.973425	1	0.498265	NA	NA	FALSE
YGR118W	RPS23A	-0.294139	0.174286	4838.68	-0.374556	0.17868	-2.09624	0.0360609	0.153838	1.81575	B	321	FALSE
YEL027W	VMA3	0.265542	0.125288	4427.63	0.310591	0.128075	2.42507	0.0153055	0.0796121	1.99547	A	101	TRUE
YEL003W	GIM4	0.0199823	0.177104	230.448	0.0426902	0.253873	0.168156	0.86646	0.99024	1.63647	C	674	FALSE
YEL004W	YEA4	-0.0642753	0.217086	62.5246	-0.223981	0.393415	-0.569325	0.569136	1	0.546583	D	1041	TRUE
YEL005C	VAB2	0.186594	0.30787	31.9262	0.861404	0.528939	1.62855	0.103408	1	0.0639735	NA	NA	FALSE
YEL006W	YEA6	0.272191	0.293953	87.8113	0.575838	0.330721	1.74116	0.0816561	0.553348	0.543188	NA	NA	FALSE
YEL007W	MIT1	0.281324	0.182268	455.203	0.380863	0.188708	2.01826	0.0435641	0.172081	1.88569	NA	NA	FALSE
YEL009C	GCN4	1.07888	0.277715	146.619	1.19628	0.26524	4.51017	6.47756e-06	0.000150589	1.63647	NA	NA	FALSE
YEL011W	GLC3	0.81201	0.409536	73.5582	1.07973	0.359481	3.0036	0.0026681	0.0568646	0.546583	NA	NA	FALSE
YEL012W	UBC8	0.0756807	0.215822	66.9688	0.238627	0.372816	0.640066	0.52213	1	0.543188	NA	NA	FALSE
YEL013W	VAC8	0.462482	0.156802	845.16	0.527313	0.153714	3.43047	0.000602531	0.00607028	1.99547	NA	NA	FALSE
YEL015W	EDC3	0.593618	0.190074	411.295	0.677409	0.183304	3.69556	0.000219402	0.00288224	1.81575	NA	NA	FALSE
YEL016C	NPP2	0.0866107	0.237103	40.5805	0.406449	0.485091	0.837884	0.402096	1	0.0639735	NA	NA	TRUE
YNL327W	EGT2	-0.297797	0.154189	2249.74	-0.367732	0.156902	-2.34371	0.0190929	0.0976552	1.81575	A	120	TRUE
YEL017W	GTT3	0.666934	0.243018	256.695	0.790648	0.228958	3.45324	0.000553895	0.00694667	1.58181	NA	NA	TRUE
YEL018W	EAF5	0.453848	0.403394	77.7173	0.810439	0.360514	2.24801	0.0245756	0.283858	0.498265	NA	NA	FALSE
YEL019C	MMS21	0.10608	0.237976	47.6878	0.410055	0.435778	0.940972	0.346719	1	0.533602	NA	NA	FALSE
YEL020C	NA	0.205652	0.29751	49.5639	0.665052	0.426709	1.55856	0.1191	0.699931	0.500651	NA	NA	FALSE
YEL020W-A	TIM9	0.62298	0.284085	167.281	0.791428	0.262348	3.01671	0.00255531	0.0237999	1.58181	NA	NA	FALSE
YEL022W	GEA2	0.30407	0.152312	939.727	0.371606	0.154788	2.40074	0.016362	0.0848808	1.94417	NA	NA	FALSE
YEL023C	NA	0.0873914	0.266371	5.48633	2.4661	1.30535	1.88923	0.0588612	1	0.0451406	NA	NA	FALSE
YEL024W	RIP1	1.07174	0.247474	197.276	1.16712	0.237979	4.90431	9.37587e-07	3.32981e-05	1.58181	NA	NA	FALSE
YEL025C	NA	0.29573	0.276384	113.388	0.539471	0.293911	1.83549	0.0664328	0.515922	0.500651	NA	NA	FALSE
YPL176C	TRE1	-0.292488	0.225913	211.922	-0.450332	0.236031	-1.90794	0.0563994	0.261576	1.29148	B	427	TRUE
YJL186W	MNN5	-0.304562	0.169566	601.342	-0.389446	0.172418	-2.25874	0.0238997	0.110515	1.94417	A	26	TRUE
YEL029C	BUD16	0.1696	0.233165	99.1156	0.388694	0.312572	1.24354	0.21367	0.915218	0.498265	NA	NA	FALSE
YEL030W	ECM10	0.0507609	0.248798	6.62085	1.06211	1.1129	0.954362	0.3399	1	0.0955951	NA	NA	FALSE
YJR094W-A	RPL43B	-0.299886	0.155564	2396.59	-0.371154	0.158497	-2.34172	0.0191953	0.0977626	1.81575	A	157	FALSE
YEL032W	MCM3	0.22651	0.163907	480.45	0.306518	0.175295	1.74859	0.0803621	0.248538	1.99547	NA	NA	FALSE
YEL033W	MTC7	-0.00998093	0.239097	13.6586	-0.154723	0.907816	-0.170435	0.864668	1	0.0639735	D	1228	TRUE
YEL034W	HYP2	0.634413	0.126283	11589.9	0.671027	0.124284	5.39913	6.69663e-08	3.33544e-06	1.88569	D	1064	FALSE
YMR307W	GAS1	0.256027	0.134732	8452.65	0.308314	0.138784	2.22153	0.0263149	0.12077	1.88569	A	14	TRUE
YEL037C	RAD23	0.605647	0.172721	1042	0.674977	0.167408	4.03192	5.53224e-05	0.000785514	2.04514	NA	NA	FALSE
YEL038W	UTR4	0.956685	0.230221	263.097	1.04695	0.221781	4.72063	2.35114e-06	7.4839e-05	1.44154	NA	NA	FALSE
YEL039C	CYC7	0.104637	0.27192	9.30457	1.61547	0.975302	1.65638	0.0976453	1	0.0585975	NA	NA	FALSE
YEL040W	UTR2	0.0944171	0.121205	2031.22	0.12044	0.134917	0.892696	0.37202	0.641021	1.88569	C	596	TRUE
YEL041W	YEF1	0.166877	0.302558	22.3589	1.0208	0.61705	1.65432	0.0980634	1	0.0451406	NA	NA	FALSE
YEL042W	GDA1	-0.302821	0.168952	887.07	-0.382997	0.171927	-2.22768	0.0259021	0.122148	1.81575	A	86	TRUE
YEL043W	NA	-0.128163	0.193729	178.91	-0.24702	0.252507	-0.978271	0.32794	0.682235	1.46824	NA	NA	TRUE
YEL044W	IES6	1.16669	0.277473	171.095	1.27759	0.266408	4.79561	1.62183e-06	4.96434e-05	1.63647	NA	NA	FALSE
YEL045C	NA	1.51771	0.659424	32.5998	1.9263	0.566805	3.39852	0.000677506	0.126889	0.0451406	NA	NA	FALSE
YEL046C	GLY1	0.779755	0.167777	3027.64	0.836073	0.163525	5.11281	3.17401e-07	1.23388e-05	1.88569	NA	NA	FALSE
YEL047C	FRD1	0.433107	0.166258	1087.92	0.507388	0.162946	3.11384	0.00184672	0.01539	1.94417	NA	NA	FALSE
YEL048C	TCA17	0.0375182	0.2079	68.7569	0.119741	0.368514	0.324928	0.745235	1	0.543188	NA	NA	FALSE
YEL050C	RML2	0.425283	0.285664	160.662	0.63177	0.270363	2.33675	0.0194524	0.118126	1.44154	C	862	FALSE
YEL051W	VMA8	0.0710685	0.144806	1106.51	0.102452	0.173903	0.589133	0.555772	0.77236	1.88569	NA	NA	FALSE
YEL052W	AFG1	0.410897	0.26654	160.605	0.596197	0.256842	2.32126	0.020273	0.113795	1.58181	C	534	FALSE
YEL053C	MAK10	0.173781	0.215431	147.303	0.340675	0.271426	1.25513	0.209432	0.515785	1.58181	NA	NA	FALSE
YEL054C	RPL12A	0.130175	0.118353	5198.69	0.160946	0.12859	1.25163	0.210706	0.454016	1.99547	C	577	FALSE
YEL055C	POL5	0.248709	0.147166	1062.88	0.312171	0.153353	2.03564	0.0417861	0.159333	1.99547	NA	NA	FALSE
YEL056W	HAT2	0.372522	0.232209	213.676	0.521982	0.228895	2.28044	0.0225814	0.139763	1.29148	NA	NA	FALSE
YEL057C	NA	0.0146798	0.24587	2.01685	0.949456	1.97282	0.481268	0.630326	1	0.00188237	NA	NA	FALSE
YEL058W	PCM1	0.610776	0.18279	770.302	0.686869	0.176501	3.8916	9.95864e-05	0.00145233	1.81575	D	1234	FALSE
YEL059C-A	SOM1	-0.00190088	0.238449	10.1691	-0.0304752	0.912885	-0.0333834	0.973369	1	0.0585975	NA	NA	FALSE
YEL060C	PRB1	0.594383	0.188208	912.221	0.676611	0.181377	3.73041	0.000191171	0.00234141	1.99547	NA	NA	TRUE
YEL061C	CIN8	0.101511	0.185532	215.089	0.196777	0.246738	0.797514	0.425152	0.768808	1.46824	D	1257	FALSE
YEL062W	NPR2	0.0674659	0.207979	79.7715	0.192995	0.344113	0.560849	0.5749	1	0.500651	NA	NA	FALSE
YEL063C	CAN1	0.344476	0.171084	578.889	0.428187	0.171123	2.50222	0.0123416	0.0730885	1.81575	C	656	TRUE
YEL064C	AVT2	-0.0640082	0.229119	37.6911	-0.304979	0.48693	-0.626331	0.531098	1	0.0585975	NA	NA	TRUE
YFR044C	DUG1	-0.288365	0.135812	1691.57	-0.342222	0.138177	-2.4767	0.0132604	0.0752139	1.88569	B	208	FALSE
YEL066W	HPA3	0.54161	0.339437	178.46	0.784642	0.30414	2.57987	0.0098838	0.0669827	1.63647	NA	NA	FALSE
YEL067C	NA	0.020406	0.246312	2.23947	1.20067	1.88343	0.637492	0.523804	1	0.00188237	NA	NA	FALSE
YEL068C	NA	0.321561	0.417537	49.673	0.884482	0.440097	2.00974	0.0444586	0.413747	0.498265	NA	NA	FALSE
YEL070W	DSF1	-0.0268873	0.248706	1.55327	-3.47776	2.62988	-1.3224	0.186033	1	0.0585975	NA	NA	FALSE
YEL071W	DLD3	0.626817	0.130303	4377.52	0.666725	0.128063	5.20622	1.92729e-07	7.6549e-06	2.04514	NA	NA	FALSE
YEL072W	RMD6	0.00543103	0.240904	7.56148	0.103965	1.06136	0.097954	0.921969	1	0.0639735	NA	NA	FALSE
YEL073C	NA	0.00202866	0.245792	1.34222	0.189002	2.46205	0.0767662	0.93881	1	0.0451406	NA	NA	FALSE
YEL075C	NA	-0.018062	0.245469	3.0331	-0.868197	1.68876	-0.514103	0.60718	1	0.0585975	NA	NA	FALSE
YEL076C	NA	-0.0308746	0.246164	4.62804	-1.01004	1.42876	-0.70693	0.47961	1	0.0585975	NA	NA	FALSE
YEL076C-A	NA	-0.0266893	0.244402	5.55277	-0.698628	1.25167	-0.558157	0.576737	1	0.0585975	NA	NA	FALSE
YEL077C	NA	-0.000174981	0.226209	33.3956	-0.00256016	0.554484	-0.00461719	0.996316	1	0.0639735	NA	NA	FALSE
YER001W	MNN1	-0.188763	0.18065	337.643	-0.290175	0.205508	-1.41199	0.157954	0.489834	1.29148	C	517	TRUE
YER002W	NOP16	0.19155	0.198894	443.818	0.321093	0.233216	1.3768	0.168573	0.413747	1.88569	NA	NA	FALSE
YER003C	PMI40	0.286197	0.136578	1695.55	0.339649	0.139189	2.4402	0.0146792	0.076362	2.04514	NA	NA	FALSE
YER004W	FMP52	0.802306	0.182448	528.516	0.867845	0.176955	4.90432	9.375e-07	2.86986e-05	1.94417	C	1023	FALSE
YER005W	YND1	0.508431	0.28051	152.829	0.690746	0.261321	2.64328	0.00821065	0.0636379	1.44154	NA	NA	TRUE
YER006W	NUG1	0.498392	0.140372	1489.56	0.549326	0.137851	3.98493	6.7501e-05	0.00100548	1.88569	NA	NA	FALSE
YDL237W	AIM6	-0.287777	0.218102	281.812	-0.434815	0.227387	-1.91223	0.0558468	0.260919	1.29148	B	180	TRUE
YER007W	PAC2	-0.0419717	0.223995	39.662	-0.202839	0.488403	-0.415311	0.677915	1	0.0955951	NA	NA	FALSE
YER008C	SEC3	0.497658	0.186685	470.093	0.585689	0.18122	3.23192	0.00122962	0.0118584	1.81575	NA	NA	FALSE
YER009W	NTF2	0.476384	0.133156	2655.73	0.523112	0.131182	3.98769	6.67194e-05	0.00102669	1.81575	C	958	FALSE
YER010C	NA	0.52354	0.347321	98.2163	0.780665	0.312138	2.50103	0.0123834	0.172221	0.533602	NA	NA	FALSE
YER011W	TIR1	-1.4967	0.22316	284.982	-1.56229	0.219332	-7.12291	1.05669e-12	1.49284e-10	1.63647	C	599	TRUE
YER012W	PRE1	0.354137	0.160636	812.266	0.427489	0.160598	2.66185	0.00777122	0.0499493	1.88569	C	718	FALSE
YER013W	PRP22	0.265685	0.242892	160.233	0.459332	0.266103	1.72615	0.084321	0.29082	1.63647	NA	NA	FALSE
YER014W	HEM14	0.0919058	0.190544	154.835	0.190457	0.264412	0.720302	0.471339	0.801025	1.46824	NA	NA	FALSE
YER015W	FAA2	0.0589488	0.242656	16.4328	0.537125	0.716519	0.749631	0.453477	1	0.0451406	NA	NA	FALSE
YER016W	BIM1	0.485682	0.249166	203.456	0.63688	0.236741	2.6902	0.00714101	0.0571534	1.44154	NA	NA	FALSE
YER017C	AFG3	0.43534	0.245234	251.07	0.58971	0.23439	2.51593	0.0118719	0.0785958	1.58181	NA	NA	FALSE
YER018C	SPC25	1.77513	0.399697	72.1494	1.93322	0.38212	5.0592	4.21023e-07	4.15992e-05	0.543188	NA	NA	FALSE
YER019C-A	SBH2	0.712169	0.163552	708.869	0.769497	0.159358	4.82874	1.37402e-06	3.67133e-05	2.04514	C	580	TRUE
YER019W	ISC1	0.956414	0.245012	272.818	1.05753	0.234065	4.5181	6.23957e-06	0.000146916	1.63647	NA	NA	TRUE
YER020W	GPA2	0.619959	0.287312	167.978	0.792106	0.264473	2.99504	0.00274411	0.0251273	1.58181	NA	NA	FALSE
YER021W	RPN3	0.470015	0.151524	1412.14	0.53045	0.14879	3.5651	0.000363716	0.00394472	2.04514	NA	NA	FALSE
YER022W	SRB4	0.31349	0.213504	241.768	0.448731	0.218411	2.05452	0.039925	0.19298	1.46824	NA	NA	FALSE
YER023W	PRO3	0.269698	0.139485	1551.32	0.326159	0.143219	2.27735	0.0227651	0.111981	1.81575	C	536	FALSE
YER024W	YAT2	0.068152	0.247204	15.9191	0.674613	0.759927	0.887734	0.374684	1	0.0451406	NA	NA	FALSE
YER025W	GCD11	0.431748	0.133771	3233.84	0.479882	0.132223	3.62934	0.000284143	0.00341834	1.94417	D	1049	FALSE
YDL072C	YET3	-0.282023	0.181209	465.666	-0.380952	0.187708	-2.02949	0.0424082	0.172896	1.81575	B	179	TRUE
YER027C	GAL83	0.398473	0.18991	398.336	0.497082	0.186662	2.66301	0.00774458	0.0499493	1.88569	NA	NA	FALSE
YER028C	MIG3	0.422281	0.459058	54.5698	0.887074	0.405971	2.18507	0.0288839	0.295468	0.546583	NA	NA	FALSE
YER029C	SMB1	0.530706	0.284464	146.811	0.713572	0.263859	2.70437	0.0068434	0.0504755	1.63647	NA	NA	FALSE
YBR096W	NA	-0.281842	0.191207	357.685	-0.392955	0.198642	-1.97821	0.047905	0.177061	1.99547	B	196	FALSE
YER031C	YPT31	0.348349	0.168611	647.832	0.429468	0.168837	2.54368	0.0109693	0.062328	1.99547	C	698	FALSE
YER032W	FIR1	0.622452	0.259786	193.447	0.766677	0.242766	3.15809	0.00158805	0.0189037	1.29148	NA	NA	FALSE
YER033C	ZRG8	0.280206	0.333103	64.4086	0.684771	0.37908	1.8064	0.0708557	0.509817	0.543188	NA	NA	FALSE
YER034W	NA	0.522289	0.326784	111.579	0.755324	0.297527	2.53867	0.0111274	0.167589	0.498265	NA	NA	FALSE
YER035W	EDC2	0.678456	0.357541	100.017	0.914597	0.319356	2.86388	0.00418483	0.0797073	0.543188	NA	NA	FALSE
YER036C	ARB1	0.472312	0.13047	3633.91	0.517189	0.12859	4.02198	5.77099e-05	0.000815475	2.04514	C	882	FALSE
YER037W	PHM8	0.16904	0.255397	66.584	0.483275	0.37312	1.29523	0.195242	0.849838	0.533602	NA	NA	FALSE
YER038C	KRE29	0.0239526	0.229152	25.8784	0.1573	0.584728	0.269014	0.787919	1	0.0955951	C	581	FALSE
YER038W-A	NA	0.0179316	0.247293	1.58417	2.66834	2.7295	0.977594	0.328275	1	0.0451406	NA	NA	FALSE
YER039C	HVG1	0.000712061	0.246693	0.457532	0.716357	4.21468	0.169967	0.865036	1	0.0639735	NA	NA	TRUE
YER039C-A	NA	0.0410319	0.245702	7.09067	0.805483	1.07266	0.750918	0.452702	1	0.0451406	NA	NA	TRUE
YER040W	GLN3	0.383425	0.295446	120.322	0.616971	0.286448	2.15386	0.0312508	0.311867	0.546583	NA	NA	FALSE
YER041W	YEN1	-0.0242933	0.232338	20.3966	-0.192281	0.65155	-0.295113	0.767908	1	0.0585975	NA	NA	FALSE
YER042W	MXR1	0.663804	0.185127	449.474	0.739101	0.179056	4.12775	3.66327e-05	0.000598841	1.88569	NA	NA	FALSE
YER043C	SAH1	0.300393	0.12436	7659.77	0.345047	0.125718	2.74461	0.00605828	0.0396001	1.99547	C	539	FALSE
YER044C	ERG28	0.230059	0.20442	250.037	0.364875	0.226737	1.60925	0.107563	0.36697	1.46824	C	789	TRUE
YER045C	ACA1	0.162118	0.278941	36.9077	0.682471	0.486249	1.40354	0.160455	1	0.0955951	NA	NA	FALSE
YER046W	SPO73	0.00543381	0.235743	14.7013	0.0576359	0.775617	0.0743098	0.940764	1	0.0585975	NA	NA	FALSE
YER047C	SAP1	0.18645	0.233008	119.404	0.39476	0.295615	1.33538	0.181751	0.82054	0.533602	NA	NA	FALSE
YER048C	CAJ1	0.517647	0.168059	633.834	0.588481	0.163625	3.59652	0.000322501	0.0038648	1.88569	NA	NA	FALSE
YER048W-A	ISD11	0.383233	0.236014	214.459	0.535534	0.230976	2.31857	0.0204183	0.130467	1.29148	NA	NA	FALSE
YER049W	TPA1	0.38054	0.151761	1227.87	0.445028	0.150799	2.95114	0.00316605	0.0244995	1.88569	NA	NA	FALSE
YER050C	RSM18	0.447109	0.266326	173.379	0.624323	0.2526	2.47159	0.0134515	0.0851942	1.58181	NA	NA	FALSE
YER051W	JHD1	0.184583	0.27555	55.1561	0.578264	0.408816	1.41448	0.15722	0.766408	0.546583	NA	NA	FALSE
YER052C	HOM3	0.610735	0.151866	1131.17	0.664801	0.148518	4.47623	7.59727e-06	0.000152313	1.88569	NA	NA	FALSE
YER053C	PIC2	0.0934852	0.24755	28.3362	0.552971	0.564222	0.980058	0.327057	1	0.00188237	NA	NA	FALSE
YER053C-A	NA	0.0391416	0.247719	4.47894	1.20114	1.35512	0.886378	0.375414	1	0.0451406	NA	NA	TRUE
YER054C	GIP2	-0.0165615	0.244646	3.84382	-0.632055	1.54033	-0.410337	0.681559	1	0.00188237	NA	NA	FALSE
YKR088C	TVP38	-0.281222	0.240084	191.172	-0.465328	0.255048	-1.82447	0.0680807	0.260012	1.58181	B	281	TRUE
YGL038C	OCH1	-0.278882	0.239379	170.795	-0.462671	0.255779	-1.80887	0.070471	0.264619	1.58181	B	423	TRUE
YDL229W	SSB1	-0.276961	0.127122	19520.8	-0.318219	0.129432	-2.45858	0.0139488	0.0779733	1.88569	B	372	FALSE
YDL180W	NA	-0.260452	0.305051	76.4235	-0.615451	0.359051	-1.7141	0.0865098	0.600484	0.498265	B	346	TRUE
YER058W	PET117	-0.0461702	0.233035	27.0374	-0.306609	0.597661	-0.513016	0.60794	1	0.00188237	NA	NA	FALSE
YER059W	PCL6	0.459074	0.269059	164.186	0.637303	0.254766	2.50153	0.0123659	0.0920982	1.29148	NA	NA	FALSE
YER060W	FCY21	-0.115421	0.226255	72.3979	-0.338207	0.362001	-0.934272	0.350164	1	0.498265	C	938	TRUE
YER060W-A	FCY22	0.345418	0.309324	105.405	0.62024	0.30994	2.00116	0.045375	0.398197	0.543188	NA	NA	TRUE
YER061C	CEM1	0.174468	0.24014	89.9706	0.41476	0.324101	1.27972	0.200643	0.889669	0.500651	NA	NA	FALSE
YER062C	GPP2	-0.132035	0.166854	337.865	-0.207755	0.199693	-1.04037	0.298166	0.61425	1.63647	NA	NA	FALSE
YER063W	THO1	0.29301	0.192912	333.512	0.404491	0.19948	2.02772	0.0425885	0.217392	1.29148	NA	NA	FALSE
YER064C	VHR2	0.231679	0.158475	567.733	0.306	0.168037	1.82103	0.0686024	0.224622	1.99547	C	688	FALSE
YER065C	ICL1	0.124075	0.27979	13.4836	1.28863	0.794254	1.62244	0.104709	1	0.0451406	NA	NA	FALSE
YER066W	RRT13	0.0322429	0.243541	7.40507	0.608479	1.05445	0.577057	0.563901	1	0.00188237	NA	NA	FALSE
YER067W	RGI1	0.0306195	0.234686	18.136	0.259715	0.681359	0.381173	0.703075	1	0.0639735	NA	NA	FALSE
YER068W	MOT2	0.671221	0.223096	383.19	0.776784	0.212064	3.66297	0.000249304	0.00312876	1.88569	NA	NA	FALSE
YER069W	ARG5,6	0.192632	0.215261	268.055	0.354538	0.260408	1.36147	0.173364	0.454796	1.63647	NA	NA	FALSE
YER070W	RNR1	0.352275	0.126725	3607.9	0.397956	0.126627	3.14274	0.00167375	0.0144148	1.94417	NA	NA	FALSE
YER071C	TDA2	0.30928	0.322014	90.3303	0.63975	0.340975	1.87623	0.0606231	0.465554	0.543188	NA	NA	FALSE
YGR157W	CHO2	-0.248556	0.143639	1164.02	-0.308997	0.149264	-2.07014	0.0384391	0.147492	2.04514	B	344	TRUE
YER073W	ALD5	0.762771	0.139145	1788.72	0.802989	0.136742	5.87227	4.2987e-09	2.65814e-07	1.94417	NA	NA	FALSE
YBR127C	VMA2	-0.25977	0.120668	4869.08	-0.301804	0.123437	-2.445	0.0144854	0.0796121	1.88569	A	109	FALSE
YER074W-A	YOS1	-0.00913131	0.181191	179.455	-0.0201781	0.267667	-0.0753851	0.939908	1	1.46824	NA	NA	TRUE
YER075C	PTP3	0.48553	0.241672	210.226	0.628594	0.229915	2.73403	0.0062564	0.0566128	1.29148	NA	NA	FALSE
YER076C	NA	0.065569	0.242257	20.5128	0.512481	0.660623	0.775754	0.437894	1	0.0955951	C	730	TRUE
YER076W-A	NA	0.0499587	0.252097	3.47887	2.24884	1.614	1.39334	0.163518	1	0.0585975	NA	NA	FALSE
YER077C	NA	0.197579	0.261374	80.5884	0.493357	0.347588	1.41937	0.15579	0.7652	0.543188	NA	NA	FALSE
YER078C	ICP55	0.133756	0.21125	119.601	0.293515	0.292003	1.00518	0.314811	1	0.498265	D	1040	FALSE
YER079C-A	NA	-0.00514653	0.247033	0.234912	-0.592488	4.94414	-0.119837	0.904613	1	0.00188237	NA	NA	FALSE
YER079W	NA	0.244329	0.286496	80.4441	0.561879	0.343222	1.63707	0.101615	0.627917	0.533602	NA	NA	FALSE
YER080W	AIM9	0.443683	0.157887	799.39	0.510318	0.155028	3.29178	0.000995561	0.00968821	1.88569	C	736	FALSE
YER081W	SER3	0.0357167	0.206137	73.8172	0.110498	0.360484	0.306526	0.759204	1	0.546583	NA	NA	FALSE
YER082C	UTP7	0.671347	0.170477	593.235	0.735442	0.165638	4.44006	8.99333e-06	0.000167402	1.99547	NA	NA	FALSE
YER083C	GET2	1.06551	0.214484	564.55	1.13867	0.207776	5.48026	4.24697e-08	2.06342e-06	1.99547	D	1186	TRUE
YER084W	NA	0.0460508	0.250259	3.81687	1.69854	1.47432	1.15208	0.249286	1	0.00188237	NA	NA	FALSE
YER085C	NA	-0.00329234	0.246578	0.692444	-0.375511	3.55526	-0.105621	0.915883	1	0.00188237	NA	NA	FALSE
YKL157W	APE2	-0.246222	0.138813	1347.91	-0.302455	0.144136	-2.0984	0.0358697	0.140009	2.04514	B	282	FALSE
YDR342C	HXT7	-0.245618	0.221907	207.971	-0.408052	0.244478	-1.66908	0.0951018	0.346341	1.44154	B	308	TRUE
YER087W	AIM10	0.371133	0.313556	113.086	0.638274	0.307268	2.07725	0.0377782	0.359862	0.533602	NA	NA	FALSE
YER088C	DOT6	0.843843	0.217982	429.358	0.933127	0.20897	4.46537	7.99314e-06	0.000154458	1.94417	D	1107	FALSE
YER088C-A	NA	0.196634	0.32789	36.3914	1.03079	0.572429	1.80073	0.0717462	1	0.0955951	NA	NA	FALSE
YER089C	PTC2	0.847558	0.215888	695.154	0.934749	0.207347	4.50814	6.53986e-06	0.000128145	2.04514	NA	NA	FALSE
YER090W	TRP2	0.391103	0.140374	1402.16	0.446478	0.139277	3.20568	0.00134742	0.0116479	2.04514	D	1101	FALSE
YER091C	MET6	0.065777	0.115255	5850.29	0.0831238	0.128513	0.646814	0.517752	0.749858	1.88569	NA	NA	FALSE
YER091C-A	NA	0.000712061	0.246693	0.457532	0.716357	4.21468	0.169967	0.865036	1	0.0451406	NA	NA	FALSE
YER092W	IES5	0.540851	0.292753	147.047	0.731134	0.270496	2.70293	0.00687307	0.055976	1.44154	NA	NA	FALSE
YER093C	TSC11	0.3856	0.276434	149.128	0.590909	0.268853	2.19789	0.027957	0.138024	1.63647	NA	NA	FALSE
YER093C-A	AIM11	0.0571311	0.235234	25.9695	0.363371	0.579366	0.627187	0.530537	1	0.0639735	NA	NA	TRUE
YER094C	PUP3	0.683999	0.189295	814.415	0.761211	0.182555	4.16976	3.04922e-05	0.000498813	1.94417	D	1177	FALSE
YER095W	RAD51	0.941328	0.235626	237.448	1.03656	0.226062	4.58528	4.53373e-06	0.000126267	1.46824	NA	NA	FALSE
YER096W	SHC1	0.0844403	0.258438	10.6642	1.13061	0.888103	1.27307	0.202994	1	0.0585975	NA	NA	FALSE
YER097W	NA	0.00410247	0.244949	3.52804	0.226746	1.75583	0.129139	0.897247	1	0.00188237	NA	NA	FALSE
YER098W	UBP9	0.472426	0.762496	32.1551	1.25704	0.530756	2.3684	0.0178652	0.754777	0.0639735	NA	NA	FALSE
YER099C	PRS2	0.54396	0.236092	270.905	0.674042	0.224634	3.00063	0.00269425	0.0263883	1.46824	C	848	FALSE
YER100W	UBC6	0.660394	0.202324	472.538	0.749492	0.193857	3.86622	0.000110535	0.00153865	1.88569	NA	NA	TRUE
YER101C	AST2	0.121199	0.233616	67.4151	0.378937	0.381028	0.994513	0.319973	1	0.543188	NA	NA	FALSE
YER102W	RPS8B	0.129297	0.118722	7940.03	0.159891	0.129133	1.23819	0.215647	0.463333	1.94417	NA	NA	FALSE
YER103W	SSA4	0.259568	0.296368	80.6061	0.586049	0.346577	1.69096	0.0908435	0.592902	0.533602	NA	NA	FALSE
YER104W	RTT105	0.157801	0.271566	41.6959	0.622849	0.465434	1.33821	0.180827	0.844121	0.500651	NA	NA	FALSE
YJL097W	PHS1	-0.304653	0.178749	512.058	-0.399355	0.18249	-2.18837	0.028643	0.122386	1.99547	A	104	TRUE
YER107C	GLE2	0.45338	0.221668	264.602	0.579244	0.213822	2.709	0.00674857	0.0543874	1.46824	NA	NA	FALSE
YER110C	KAP123	0.135438	0.112822	6679.24	0.16356	0.121241	1.34905	0.177322	0.425959	1.88569	NA	NA	FALSE
YER111C	SWI4	0.429631	0.254154	243.529	0.595509	0.244661	2.43402	0.0149322	0.0961995	1.46824	NA	NA	FALSE
YER112W	LSM4	0.787592	0.2039	458.781	0.869373	0.196124	4.43277	9.30293e-06	0.000179727	1.88569	D	1113	FALSE
YER113C	TMN3	-0.16293	0.214033	151.858	-0.33031	0.274316	-1.20412	0.228543	0.528634	1.63647	NA	NA	TRUE
YER114C	BOI2	0.488367	0.190141	467.193	0.579948	0.183878	3.15399	0.00161054	0.0146474	1.81575	NA	NA	FALSE
YER115C	SPR6	0.0622217	0.24741	12.9817	0.735368	0.834342	0.881374	0.378116	1	0.0955951	NA	NA	FALSE
YER116C	SLX8	0.140416	0.253496	48.2855	0.505513	0.42868	1.17923	0.238306	0.950376	0.498265	NA	NA	FALSE
YJL171C	NA	-0.243822	0.162488	575.823	-0.322894	0.171349	-1.88442	0.0595076	0.209312	1.94417	B	203	TRUE
YER118C	SHO1	-0.195263	0.193753	289.868	-0.31714	0.22248	-1.42548	0.154019	0.484213	1.29148	C	651	TRUE
YPL265W	DIP5	-0.252335	0.137885	1670.52	-0.307765	0.142571	-2.15868	0.0308753	0.130588	1.94417	A	80	TRUE
YER120W	SCS2	0.372872	0.143598	1506.15	0.430884	0.142906	3.01515	0.00256853	0.0214407	1.81575	C	684	TRUE
YER121W	NA	-0.023623	0.247582	1.71158	-2.07463	2.3226	-0.893233	0.371732	1	0.0451406	NA	NA	FALSE
YER122C	GLO3	0.128206	0.147954	881.617	0.181255	0.170108	1.06553	0.286637	0.538305	1.99547	NA	NA	FALSE
YER123W	YCK3	0.50299	0.254038	218.647	0.656878	0.240308	2.73349	0.00626674	0.0473998	1.63647	NA	NA	FALSE
YER124C	DSE1	0.172167	0.145409	1097.72	0.229142	0.159818	1.43377	0.151638	0.398197	1.81575	NA	NA	FALSE
YER125W	RSP5	0.570723	0.147347	1283.75	0.623488	0.144112	4.32641	1.5156e-05	0.000264295	2.04514	NA	NA	FALSE
YER126C	NSA2	0.469043	0.167361	735.107	0.543094	0.163746	3.31668	0.000910935	0.00855395	2.04514	NA	NA	FALSE
YER127W	LCP5	0.516154	0.214114	387.319	0.627593	0.20582	3.04923	0.0022943	0.0188009	1.88569	NA	NA	FALSE
YER128W	VFA1	0.0729005	0.227045	45.0704	0.29959	0.447094	0.670082	0.502806	1	0.500651	NA	NA	FALSE
YER129W	SAK1	0.327374	0.256438	164.627	0.521518	0.260113	2.00496	0.044967	0.226751	1.29148	NA	NA	FALSE
YER130C	COM2	0.0917519	0.194318	135.451	0.198176	0.275355	0.71971	0.471704	0.774636	1.58181	NA	NA	FALSE
YNL322C	KRE1	-0.300682	0.181162	622.753	-0.398483	0.184859	-2.1556	0.0311148	0.138076	1.81575	A	92	TRUE
YER132C	PMD1	0.387348	0.252817	185.066	0.560232	0.246012	2.27725	0.0227712	0.130467	1.44154	NA	NA	FALSE
YER133W	GLC7	0.460263	0.145479	1310.1	0.516367	0.143119	3.60795	0.000308626	0.00353491	1.99547	NA	NA	FALSE
YER134C	NA	0.867306	0.300122	183.231	1.02218	0.278262	3.67346	0.000239288	0.00347066	1.58181	NA	NA	FALSE
YER135C	NA	-0.00749348	0.246006	1.35451	-0.685394	2.46256	-0.278326	0.780762	1	0.0639735	NA	NA	FALSE
YER136W	GDI1	0.142872	0.138357	1352.99	0.18941	0.154087	1.22924	0.21898	0.461285	1.99547	NA	NA	FALSE
YER137C	NA	0.00164596	0.227085	26.4607	0.0091261	0.574505	0.0158852	0.987326	1	0.0955951	NA	NA	FALSE
YER138W-A	NA	0.53778	0.681227	61.6978	1.15909	0.479764	2.41595	0.015694	0.210965	0.500651	NA	NA	FALSE
YER139C	RTR1	0.0779684	0.21848	65.7961	0.255074	0.380939	0.669591	0.503118	1	0.498265	NA	NA	FALSE
YER140W	EMP65	0.0360585	0.205289	78.3412	0.109567	0.358236	0.305851	0.759718	1	0.533602	NA	NA	FALSE
YER141W	COX15	0.227344	0.189579	278.747	0.339875	0.207708	1.63631	0.101775	0.35965	1.44154	NA	NA	FALSE
YER142C	MAG1	-0.0361748	0.210334	65.7254	-0.124034	0.387598	-0.320007	0.748963	1	0.533602	NA	NA	FALSE
YER143W	DDI1	0.737068	0.233897	292.281	0.846399	0.222166	3.80976	0.000139102	0.0025897	1.29148	NA	NA	FALSE
YER144C	UBP5	0.565346	0.335903	115.792	0.799312	0.303361	2.63485	0.00841737	0.129372	0.543188	NA	NA	FALSE
YBR283C	SSH1	-0.235823	0.13204	1743.02	-0.286132	0.137103	-2.08699	0.0368895	0.148703	1.94417	A	10	TRUE
YER146W	LSM5	0.876946	0.211478	336.341	0.958644	0.203814	4.70353	2.55696e-06	7.4839e-05	1.58181	NA	NA	FALSE
YER147C	SCC4	0.155556	0.24002	79.7269	0.412968	0.346882	1.19051	0.233845	0.943226	0.500651	NA	NA	FALSE
YER148W	SPT15	0.279608	0.17595	431.913	0.371992	0.182363	2.03985	0.0413656	0.161279	1.94417	NA	NA	FALSE
YER149C	PEA2	0.977905	0.243322	207.324	1.07645	0.233429	4.61144	3.99887e-06	0.000114998	1.44154	NA	NA	FALSE
YER150W	SPI1	2.01987	0.437232	57.2512	2.18836	0.418343	5.23103	1.68572e-07	2.02765e-05	0.543188	NA	NA	TRUE
YER151C	UBP3	0.0197173	0.13413	749.337	0.0272131	0.159546	0.170566	0.864565	0.911277	2.04514	NA	NA	FALSE
YER152C	NA	0.998644	0.244193	255.408	1.09639	0.233729	4.69087	2.72043e-06	7.83168e-05	1.58181	NA	NA	FALSE
YER153C	PET122	1.3318	0.616732	40.1133	1.72481	0.525008	3.28531	0.00101872	1	0.00188237	NA	NA	FALSE
YER154W	OXA1	0.778425	0.263197	267.192	0.90926	0.24678	3.6845	0.00022915	0.00394472	1.29148	C	851	FALSE
YER155C	BEM2	0.409491	0.149131	1246.33	0.470533	0.1474	3.19222	0.00141183	0.0133157	1.81575	D	1205	FALSE
YER156C	NA	1.40244	0.179968	711.572	1.44446	0.177208	8.15122	3.6026e-16	7.56331e-14	2.04514	NA	NA	FALSE
YER157W	COG3	0.15197	0.192135	206.684	0.26993	0.238271	1.13287	0.257269	0.608838	1.44154	NA	NA	FALSE
YER158C	NA	0.0107842	0.230254	22.29	0.0788759	0.625731	0.126054	0.899689	1	0.0585975	NA	NA	FALSE
YER158W-A	NA	-0.0103769	0.247179	0.579687	-1.99088	3.76279	-0.529098	0.596737	1	0.0639735	NA	NA	FALSE
YER159C	BUR6	0.411393	0.279556	149.042	0.613548	0.267267	2.29564	0.0216965	0.119318	1.58181	NA	NA	FALSE
YER161C	SPT2	0.151963	0.218876	132.441	0.333319	0.29583	1.12672	0.259859	0.647271	1.29148	NA	NA	FALSE
YER162C	RAD4	-0.0419775	0.220413	47.6756	-0.181763	0.456102	-0.398515	0.690251	1	0.533602	NA	NA	FALSE
YER163C	GCG1	0.135666	0.212155	116.471	0.299715	0.291388	1.02857	0.30368	1	0.533602	NA	NA	FALSE
YER164W	CHD1	0.281923	0.152825	749.412	0.350393	0.156708	2.23596	0.0253544	0.12077	1.81575	NA	NA	FALSE
YER165W	PAB1	0.229292	0.117794	7239.77	0.264983	0.121666	2.17795	0.0294098	0.127531	1.94417	C	920	FALSE
YER166W	DNF1	-0.114086	0.146145	556.869	-0.164716	0.169363	-0.97256	0.330772	0.604935	1.88569	C	542	TRUE
YER167W	BCK2	0.263417	0.234551	159.504	0.44227	0.255233	1.73281	0.0831293	0.288606	1.63647	NA	NA	FALSE
YER168C	CCA1	0.480902	0.209995	326.132	0.591926	0.202671	2.92062	0.00349331	0.0331058	1.44154	NA	NA	FALSE
YER169W	RPH1	0.699807	0.276011	156.827	0.850781	0.257393	3.30537	0.000948501	0.0115228	1.46824	NA	NA	FALSE
YER170W	ADK2	0.258912	0.316483	70.9073	0.651642	0.377443	1.72646	0.0842643	0.58923	0.500651	NA	NA	FALSE
YER171W	RAD3	0.0975951	0.191409	199.306	0.200721	0.265839	0.755046	0.450222	0.749996	1.63647	NA	NA	FALSE
YER172C	BRR2	0.184263	0.167724	525.688	0.267331	0.188417	1.41883	0.15595	0.397636	1.88569	NA	NA	FALSE
YER173W	RAD24	0.168784	0.285649	35.7881	0.721833	0.494394	1.46004	0.14428	1	0.00188237	NA	NA	FALSE
YER174C	GRX4	0.371809	0.334641	97.7752	0.673533	0.32644	2.06327	0.0390873	0.36697	0.533602	NA	NA	FALSE
YER175C	TMT1	0.117749	0.223787	77.7651	0.326273	0.347096	0.940008	0.347214	1	0.500651	NA	NA	FALSE
YER176W	ECM32	0.676641	0.194675	396.301	0.758522	0.187739	4.04029	5.33843e-05	0.000774002	2.04514	NA	NA	FALSE
YER177W	BMH1	0.746208	0.16097	6035.5	0.800174	0.157103	5.0933	3.5188e-07	1.40348e-05	1.81575	C	607	FALSE
YER178W	PDA1	0.558824	0.132395	4467.64	0.602138	0.130081	4.62895	3.67518e-06	8.20061e-05	1.99547	C	797	FALSE
YER179W	DMC1	-0.0190381	0.243808	5.23837	-0.548352	1.30812	-0.419189	0.675078	1	0.0955951	NA	NA	FALSE
YER180C-A	SLO1	0.414873	0.500935	49.6852	0.956591	0.435698	2.19554	0.028125	0.295468	0.533602	NA	NA	FALSE
YER182W	FMP10	0.76468	0.422832	69.4153	1.05366	0.366711	2.87326	0.00406266	0.0779733	0.546583	NA	NA	FALSE
YER183C	FAU1	0.223017	0.237814	129.203	0.425174	0.278973	1.52407	0.127492	0.382283	1.63647	NA	NA	FALSE
YER184C	TOG1	-0.0479949	0.243557	13.463	-0.606584	0.863669	-0.702334	0.482471	1	0.0639735	NA	NA	FALSE
YER185W	PUG1	0.0132053	0.245205	2.81364	0.669201	1.71028	0.391282	0.695589	1	0.0451406	NA	NA	TRUE
YER186C	NA	0.0751463	0.259018	6.87246	1.79514	1.16817	1.53672	0.124362	1	0.0955951	NA	NA	FALSE
YER188W	NA	0.00654588	0.245441	1.91928	0.451311	2.02028	0.22339	0.823232	1	0.0639735	NA	NA	FALSE
YER189W	NA	-0.0163572	0.243098	5.80024	-0.431471	1.23228	-0.35014	0.726233	1	0.0955951	NA	NA	FALSE
YER190W	YRF1-2	0.0963472	0.228409	62.3276	0.335244	0.401749	0.834462	0.404021	1	0.498265	NA	NA	FALSE
YFL001W	DEG1	-0.0840074	0.202657	113.612	-0.207882	0.309568	-0.671523	0.501888	1	0.543188	NA	NA	FALSE
YFL002C	SPB4	0.0818152	0.172841	241.605	0.146492	0.226762	0.646015	0.51827	0.834789	1.46824	NA	NA	FALSE
YFL003C	MSH4	-0.00717546	0.242198	5.77277	-0.181642	1.20311	-0.150976	0.879994	1	0.0639735	NA	NA	FALSE
YFL004W	VTC2	-0.284701	0.135694	1526.88	-0.338486	0.138263	-2.44813	0.0143599	0.0811231	1.81575	C	971	TRUE
YFL005W	SEC4	-0.150904	0.153258	581.52	-0.214223	0.17385	-1.23223	0.217863	0.45608	2.04514	NA	NA	FALSE
YFL007W	BLM10	-0.177899	0.14134	985.149	-0.232781	0.153696	-1.51455	0.129886	0.362245	1.81575	NA	NA	FALSE
YFL008W	SMC1	-0.174926	0.17496	339.043	-0.267602	0.201208	-1.32998	0.183526	0.494965	1.46824	NA	NA	FALSE
YFL009W	CDC4	0.0596053	0.161624	307.735	0.0964693	0.206894	0.466273	0.64102	0.884149	1.63647	NA	NA	FALSE
YFL010C	WWM1	-0.0257923	0.139319	796.435	-0.0312616	0.167822	-0.186278	0.852226	0.934235	1.88569	NA	NA	FALSE
YFL011W	HXT10	0.0102884	0.245449	3.18327	0.637956	1.84443	0.345883	0.729431	1	0.0955951	NA	NA	TRUE
YFL013C	IES1	-0.134731	0.196133	177.785	-0.259741	0.255277	-1.01749	0.308921	0.663242	1.46824	NA	NA	FALSE
YFL014W	HSP12	0.117765	0.26463	26.1544	0.778783	0.608177	1.28052	0.200362	1	0.0955951	D	1216	FALSE
YFL016C	MDJ1	0.541551	0.218613	417.832	0.655053	0.208192	3.14639	0.00165298	0.0139477	1.99547	D	1047	FALSE
YFL017C	GNA1	-0.0132239	0.184542	134.278	-0.0303814	0.276325	-0.109948	0.91245	1	1.46824	NA	NA	FALSE
YFL017W-A	SMX2	-0.0870573	0.205609	100.431	-0.221824	0.315937	-0.702115	0.482608	1	0.498265	NA	NA	FALSE
YFL018C	LPD1	-0.0497828	0.12548	1329.31	-0.0666339	0.144283	-0.461827	0.644205	0.836965	1.81575	D	1103	FALSE
YFL020C	PAU5	-0.0171591	0.24695	1.36681	-1.70056	2.50657	-0.678438	0.497494	1	0.00188237	NA	NA	TRUE
YFL021W	GAT1	0.768043	0.310359	149.303	0.943646	0.284296	3.31923	0.000902651	0.0110975	1.46824	NA	NA	FALSE
YFL022C	FRS2	-0.0514149	0.118821	2019.48	-0.0664918	0.134296	-0.495114	0.62052	0.781074	2.04514	D	1294	FALSE
YFL023W	BUD27	-0.12876	0.194451	246.735	-0.249577	0.255561	-0.976585	0.328775	0.683601	1.46824	NA	NA	FALSE
YFL024C	EPL1	0.0275324	0.193558	102.837	0.0691408	0.307188	0.225077	0.82192	1	0.546583	NA	NA	FALSE
YFL025C	BST1	-0.467444	0.339713	111.884	-0.733708	0.313004	-2.34408	0.0190739	0.241061	0.500651	NA	NA	TRUE
YFL026W	STE2	-1.2517	0.165777	966.125	-1.29159	0.163252	-7.91162	2.54051e-15	5.0615e-13	1.88569	NA	NA	TRUE
YFL027C	GYP8	-0.0927723	0.233913	47.393	-0.378147	0.448112	-0.843867	0.398744	1	0.543188	NA	NA	FALSE
YFL028C	CAF16	0.0473344	0.180948	158.316	0.0974892	0.25823	0.377528	0.705781	0.959258	1.44154	NA	NA	FALSE
YFL029C	CAK1	-0.066045	0.213089	69.3174	-0.209917	0.369521	-0.568078	0.569982	1	0.500651	NA	NA	FALSE
YFL030W	AGX1	0.0235496	0.243749	5.59565	0.583792	1.221	0.478125	0.632561	1	0.0585975	NA	NA	FALSE
YFL031W	HAC1	0.388986	0.431296	64.9952	0.846055	0.398106	2.1252	0.0335698	0.350035	0.500651	NA	NA	FALSE
YFL032W	NA	0.124016	0.286186	9.10129	1.93263	0.983052	1.96595	0.0493048	1	0.00188237	NA	NA	FALSE
YFL033C	RIM15	-0.021368	0.180355	151.269	-0.0458524	0.262117	-0.174931	0.861134	1	1.58181	NA	NA	FALSE
YFL034C-A	RPL22B	-0.0350959	0.147697	438.453	-0.0543878	0.182526	-0.297972	0.765724	0.884703	1.94417	C	979	FALSE
YFL034C-B	MOB2	0.153218	0.207596	151.54	0.304035	0.268144	1.13385	0.256858	0.643435	1.29148	NA	NA	FALSE
YFL034W	NA	-0.33247	0.272405	139.606	-0.551993	0.277753	-1.98735	0.0468834	0.215305	1.44154	NA	NA	TRUE
YFL036W	RPO41	0.0987433	0.162181	320.475	0.158101	0.199413	0.792831	0.427877	0.731341	1.63647	NA	NA	FALSE
YFL037W	TUB2	-0.0132319	0.120233	2202.65	-0.0174867	0.137612	-0.127073	0.898883	0.962208	1.81575	D	1284	FALSE
YFL038C	YPT1	0.224148	0.137905	1436.46	0.278394	0.144608	1.92516	0.0542092	0.204861	1.81575	C	532	FALSE
YFL039C	ACT1	-0.0595326	0.11102	12755.1	-0.0701013	0.122921	-0.570296	0.568477	0.779077	1.88569	D	1051	FALSE
YFL041W	FET5	-1.23596	0.206388	388.175	-1.29748	0.202722	-6.40029	1.55087e-10	1.2294e-08	1.99547	C	572	TRUE
YFL042C	NA	-0.0807564	0.201483	106.095	-0.198989	0.305854	-0.650602	0.515304	1	0.546583	NA	NA	TRUE
YFL044C	OTU1	0.214208	0.234874	159.61	0.41365	0.278793	1.48372	0.137883	0.425767	1.46824	NA	NA	FALSE
YGR191W	HIP1	-0.241303	0.152021	722.252	-0.309444	0.159468	-1.94048	0.0523219	0.188981	1.99547	B	202	TRUE
YFL046W	FMP32	0.0275532	0.206835	73.7734	0.0881613	0.371851	0.237087	0.812589	1	0.543188	NA	NA	FALSE
YFL047W	RGD2	0.0863078	0.17336	225.455	0.152935	0.225639	0.677787	0.497907	0.793413	1.58181	NA	NA	FALSE
YNL131W	TOM22	-0.235927	0.151717	740.957	-0.303855	0.159667	-1.90305	0.0570336	0.199077	1.99547	B	424	FALSE
YFL049W	SWP82	0.0111907	0.189263	116.513	0.026305	0.293313	0.0896822	0.92854	1	0.533602	NA	NA	FALSE
YFL050C	ALR2	0.0885073	0.266771	6.27759	2.39397	1.26488	1.89265	0.0584045	1	0.0955951	NA	NA	TRUE
YFL051C	NA	-0.00639683	0.247066	0.344775	-1.25443	4.64972	-0.269786	0.787325	1	0.0639735	NA	NA	TRUE
YFL052W	NA	-0.0164366	0.247536	0.924462	-2.66971	3.11958	-0.855791	0.392113	1	0.0451406	NA	NA	FALSE
YFL053W	DAK2	0.00185205	0.246043	1.3726	0.213758	2.69513	0.0793126	0.936784	1	0.0585975	NA	NA	FALSE
YFL054C	NA	0.0895663	0.257029	18.0537	0.894168	0.754603	1.18495	0.236037	1	0.0585975	NA	NA	TRUE
YFL055W	AGP3	-0.054172	0.252206	4.85165	-1.83597	1.43831	-1.27648	0.201787	1	0.0639735	NA	NA	TRUE
YFL058W	THI5	-0.0152273	0.24586	2.23631	-0.966259	2.00728	-0.481378	0.630248	1	0.0955951	NA	NA	FALSE
YFL059W	SNZ3	-0.0903326	0.261979	11.2439	-1.29494	0.925171	-1.39968	0.16161	1	0.0451406	NA	NA	FALSE
YFL060C	SNO3	-0.00424562	0.244011	3.38366	-0.172785	1.54629	-0.111742	0.911028	1	0.0451406	NA	NA	FALSE
YFL062W	COS4	-0.0164988	0.19655	93.5967	-0.0451658	0.322231	-0.140166	0.888529	1	0.543188	NA	NA	TRUE
YFL064C	NA	-0.00846005	0.241303	6.75213	-0.179848	1.10941	-0.162111	0.871219	1	0.0585975	NA	NA	FALSE
YFL065C	NA	-0.0263087	0.246329	3.53329	-1.15672	1.60921	-0.718811	0.472257	1	0.0451406	NA	NA	FALSE
YFL066C	NA	-0.0170673	0.240509	8.85787	-0.292072	0.991991	-0.29443	0.768429	1	0.0451406	NA	NA	FALSE
YFR001W	LOC1	-0.0571353	0.169695	246.619	-0.104059	0.226624	-0.459171	0.646112	0.96571	1.29148	NA	NA	FALSE
YFR002W	NIC96	0.0510744	0.147628	543.384	0.0776071	0.181438	0.427733	0.668846	0.81667	1.99547	NA	NA	FALSE
YFR003C	YPI1	0.400093	0.31603	137.581	0.65723	0.299444	2.19483	0.0281755	0.164954	1.29148	NA	NA	FALSE
YFR004W	RPN11	-0.00229369	0.137239	661.302	-0.00337873	0.165215	-0.0204505	0.983684	0.962068	1.99547	NA	NA	FALSE
YFR005C	SAD1	-0.18274	0.249815	84.4712	-0.453891	0.340375	-1.3335	0.182366	0.815882	0.546583	NA	NA	FALSE
YFR006W	NA	-0.774173	0.204539	358.978	-0.857833	0.196937	-4.35587	1.32542e-05	0.000252997	1.88569	D	1190	TRUE
YFR007W	YFH7	0.0366895	0.215796	50.8916	0.141985	0.420757	0.337452	0.735776	1	0.500651	NA	NA	FALSE
YFR008W	FAR7	0.0132992	0.218417	44.6921	0.0589147	0.463853	0.127011	0.898931	1	0.546583	NA	NA	FALSE
YFR009W	GCN20	-0.0595147	0.132501	1290.38	-0.0823555	0.154629	-0.532602	0.594309	0.774636	1.99547	D	1180	FALSE
YFR009W-A	NA	0.00829306	0.191759	130.886	0.0201669	0.305799	0.0659482	0.947419	1	1.58181	NA	NA	FALSE
YFR010W	UBP6	-0.0307507	0.135558	720.932	-0.0438816	0.161542	-0.271643	0.785897	0.874702	2.04514	NA	NA	FALSE
YFR011C	MIC19	-0.0968137	0.191361	175.6	-0.200536	0.265905	-0.754166	0.45075	0.792492	1.44154	NA	NA	FALSE
YFR012W	DCV1	-0.0287408	0.248945	1.58364	-3.47908	2.54874	-1.36502	0.172247	1	0.0955951	NA	NA	TRUE
YFR012W-A	NA	-0.00514653	0.247033	0.234912	-0.592488	4.94414	-0.119837	0.904613	1	0.0451406	NA	NA	FALSE
YFR013W	IOC3	-0.11629	0.182991	206.109	-0.211965	0.23586	-0.89869	0.368818	0.686107	1.63647	NA	NA	FALSE
YFR014C	CMK1	-0.193715	0.270728	72.092	-0.540549	0.378254	-1.42907	0.152985	0.755474	0.546583	NA	NA	FALSE
YFR015C	GSY1	0.0855213	0.234185	41.5131	0.375334	0.466922	0.803848	0.421485	1	0.0955951	NA	NA	FALSE
YFR016C	NA	-0.202905	0.185197	328.153	-0.310981	0.2088	-1.48937	0.13639	0.398197	1.63647	NA	NA	FALSE
YFR017C	IGD1	0.0434482	0.243426	11.9622	0.600495	0.875335	0.686017	0.492702	1	0.0639735	NA	NA	FALSE
YFR018C	NA	-0.0133742	0.208779	86.8942	-0.0472119	0.384795	-0.122694	0.90235	1	0.533602	NA	NA	FALSE
YFR019W	FAB1	-0.115397	0.181068	216.111	-0.207332	0.231365	-0.896125	0.370186	0.695026	1.58181	NA	NA	FALSE
YFR020W	NA	-0.0640184	0.253096	7.58553	-1.33168	1.11221	-1.19732	0.231181	1	0.0585975	NA	NA	FALSE
YFR021W	ATG18	0.172539	0.217555	132.841	0.344932	0.275499	1.25203	0.21056	0.504427	1.63647	NA	NA	FALSE
YFR022W	ROG3	0.0136795	0.231765	19.7006	0.108574	0.661456	0.164145	0.869617	1	0.0955951	NA	NA	FALSE
YFR023W	PES4	-0.0104048	0.247182	0.5645	-1.99396	3.77017	-0.528877	0.596891	1	0.0955951	NA	NA	FALSE
YFR024C-A	LSB3	-0.2548	0.149281	829.803	-0.320493	0.155052	-2.067	0.0387342	0.15709	1.88569	NA	NA	FALSE
YFR025C	HIS2	0.114986	0.200041	133.399	0.244094	0.275667	0.885467	0.375905	0.690031	1.63647	NA	NA	FALSE
YFR026C	ULI1	0.0114723	0.246442	1.24203	1.3134	2.54615	0.515838	0.605968	1	0.0585975	NA	NA	FALSE
YFR027W	ECO1	0.0502203	0.227661	34.3692	0.255388	0.504279	0.506442	0.612546	1	0.00188237	NA	NA	FALSE
YFR028C	CDC14	0.104182	0.165639	312.017	0.169457	0.204256	0.829634	0.406746	0.711445	1.63647	NA	NA	FALSE
YFR029W	PTR3	0.20291	0.26481	76.9058	0.504196	0.347785	1.44973	0.147133	0.77236	0.498265	NA	NA	FALSE
YFR030W	MET10	0.00945437	0.154855	346.051	0.0152296	0.19824	0.0768242	0.938763	1	1.29148	NA	NA	FALSE
YFR031C	SMC2	-0.0817348	0.199186	158.114	-0.194857	0.299753	-0.65006	0.515653	0.833946	1.46824	NA	NA	FALSE
YFR031C-A	RPL2A	0.135989	0.150499	8634.32	0.1897	0.172356	1.10063	0.271058	0.53835	1.88569	NA	NA	FALSE
YFR032C	RRT5	-0.0215492	0.247351	1.58653	-1.96426	2.37635	-0.826587	0.408471	1	0.0955951	NA	NA	FALSE
YFR032C-A	RPL29	0.320944	0.15546	4770.52	0.390088	0.156772	2.48826	0.0128371	0.0700533	1.99547	C	549	FALSE
YFR032C-B	NA	0.075682	0.253706	16.6171	0.962039	0.839977	1.14532	0.252078	1	0.0955951	NA	NA	TRUE
YFR033C	QCR6	0.180893	0.242727	92.0873	0.424928	0.324035	1.31137	0.189734	0.828994	0.546583	NA	NA	FALSE
YFR034C	PHO4	0.057321	0.184849	164.939	0.121813	0.264649	0.460283	0.645313	0.965447	1.29148	NA	NA	FALSE
YFR034W-A	NA	0.0315386	0.239188	12.907	0.370629	0.81455	0.455011	0.649101	1	0.0451406	C	800	FALSE
YFR036W	CDC26	0.0197782	0.21484	53.7555	0.0780121	0.43027	0.18131	0.856124	1	0.543188	NA	NA	FALSE
YFR037C	RSC8	0.165433	0.155312	637.868	0.232264	0.173829	1.33616	0.181496	0.417223	1.99547	NA	NA	FALSE
YFR038W	IRC5	-0.1325	0.195715	167.029	-0.256487	0.255518	-1.00379	0.31548	0.667511	1.46824	NA	NA	FALSE
YFR039C	OSW7	-0.749399	0.338712	117.432	-0.956924	0.308721	-3.09964	0.00193753	0.0478977	0.498265	NA	NA	FALSE
YFR040W	SAP155	-0.147041	0.165197	358.109	-0.223526	0.192768	-1.15956	0.246229	0.486304	2.04514	NA	NA	FALSE
YFR041C	ERJ5	-0.4606	0.29004	148.655	-0.665251	0.273052	-2.43635	0.0148363	0.0966641	1.44154	NA	NA	TRUE
YFR042W	KEG1	-0.0605668	0.205392	86.0261	-0.171138	0.339226	-0.504496	0.613913	1	0.500651	C	480	TRUE
YFR043C	IRC6	0.0565843	0.222256	45.419	0.232397	0.442772	0.524869	0.599675	1	0.498265	NA	NA	FALSE
YJL140W	RPB4	-0.221728	0.205293	261.249	-0.360574	0.231933	-1.55465	0.12003	0.394069	1.46824	B	471	FALSE
YFR045W	NA	-0.088745	0.236691	39.5781	-0.405295	0.479662	-0.84496	0.398133	1	0.0955951	NA	NA	FALSE
YFR046C	CNN1	-0.0464895	0.235212	22.2485	-0.342525	0.630357	-0.543382	0.586867	1	0.0451406	NA	NA	FALSE
YFR047C	BNA6	-0.122588	0.167886	311.543	-0.197144	0.204091	-0.965959	0.334064	0.69269	1.44154	NA	NA	FALSE
YFR048W	RMD8	0.126814	0.219239	93.0568	0.315055	0.321276	0.980638	0.326771	1	0.498265	NA	NA	TRUE
YFR049W	YMR31	0.0513341	0.192787	113.646	0.121995	0.294534	0.414195	0.678732	1	0.500651	NA	NA	FALSE
YFR050C	PRE4	0.13188	0.150672	767.359	0.188463	0.173692	1.08504	0.277902	0.559263	1.81575	NA	NA	FALSE
YFR051C	RET2	0.240206	0.142484	1229.16	0.298999	0.148452	2.01411	0.0439979	0.162868	2.04514	C	725	FALSE
YFR052C-A	NA	0.0555117	0.22913	33.994	0.283698	0.507029	0.559532	0.575799	1	0.0451406	NA	NA	FALSE
YFR052W	RPN12	-0.107448	0.14288	682.516	-0.146349	0.165522	-0.884168	0.376606	0.64506	1.88569	NA	NA	FALSE
YFR053C	HXK1	0.500489	0.221803	414.821	0.621112	0.211725	2.93357	0.00335083	0.0244995	1.99547	NA	NA	FALSE
YFR055W	IRC7	0.185987	0.177006	445.053	0.281259	0.200214	1.40479	0.160084	0.411134	1.81575	NA	NA	FALSE
YGL001C	ERG26	-0.348627	0.180681	476.742	-0.442515	0.180886	-2.44637	0.0144303	0.0779733	1.94417	NA	NA	FALSE
YGL002W	ERP6	-0.118979	0.229831	77.3799	-0.35849	0.367899	-0.974426	0.329845	1	0.543188	C	993	TRUE
YGL003C	CDH1	-0.020024	0.208302	63.4477	-0.0687541	0.384217	-0.178946	0.85798	1	0.543188	NA	NA	FALSE
YGL004C	RPN14	-0.109769	0.217749	86.7315	-0.295221	0.336005	-0.878622	0.379606	1	0.498265	NA	NA	FALSE
YGL005C	COG7	-0.140243	0.233937	81.4911	-0.385282	0.353622	-1.08953	0.275921	1	0.498265	NA	NA	FALSE
YGL006W	PMC1	-0.330676	0.261574	162.555	-0.53332	0.266393	-2.00201	0.0452841	0.22761	1.29148	C	873	TRUE
YGL006W-A	NA	0.0332876	0.248102	3.14349	1.67455	1.69158	0.98993	0.322209	1	0.0585975	NA	NA	FALSE
YGL007W	BRP1	-0.00151052	0.246531	0.567394	0.0324632	3.5423	0.00916443	0.992688	1	0.00188237	NA	NA	FALSE
YLR301W	HRI1	-0.231026	0.141586	1065.82	-0.289304	0.148476	-1.94849	0.0513565	0.193053	1.88569	A	170	FALSE
YGL009C	LEU1	0.755069	0.129552	4955.93	0.790797	0.127538	6.20047	5.62945e-10	3.76838e-08	1.99547	NA	NA	FALSE
YGL010W	MPO1	-0.0526635	0.225718	39.0678	-0.251018	0.480108	-0.522836	0.601088	1	0.0585975	NA	NA	TRUE
YGL011C	SCL1	-0.0662235	0.137928	751.754	-0.0941358	0.162796	-0.578243	0.5631	0.758317	1.99547	NA	NA	FALSE
YOR285W	RDL1	-0.229567	0.169661	548.42	-0.316856	0.18241	-1.73706	0.0823773	0.268034	1.81575	A	46	FALSE
YGL013C	PDR1	-0.135889	0.18079	246.233	-0.232756	0.222714	-1.04509	0.295982	0.612543	1.63647	NA	NA	FALSE
YGL014W	PUF4	0.0450398	0.144428	519.866	0.0672402	0.175535	0.383059	0.701676	0.834124	1.99547	NA	NA	FALSE
YGL016W	KAP122	-0.0102251	0.137726	612.69	-0.0131468	0.165717	-0.0793329	0.936768	0.944221	1.99547	NA	NA	FALSE
YGL017W	ATE1	-0.091662	0.210675	90.4929	-0.245394	0.331167	-0.740996	0.458696	1	0.533602	NA	NA	FALSE
YGL018C	JAC1	0.0535047	0.213222	63.3954	0.179842	0.383958	0.468391	0.639505	1	0.500651	NA	NA	FALSE
YGL019W	CKB1	0.196954	0.181197	339.187	0.298327	0.203743	1.46424	0.143129	0.415974	1.58181	D	1170	FALSE
YGL020C	GET1	-0.512066	0.243034	255.531	-0.653974	0.231241	-2.82811	0.00468241	0.0452173	1.29148	C	785	TRUE
YGL021W	ALK1	-0.0199267	0.165722	242.915	-0.0363644	0.222107	-0.163724	0.869948	1	1.58181	NA	NA	FALSE
YDL075W	RPL31A	-0.225223	0.120727	6018.83	-0.266383	0.125188	-2.12787	0.0333483	0.135751	1.99547	A	148	FALSE
YGL023C	PIB2	0.0849237	0.18888	162.43	0.176276	0.263415	0.669194	0.503372	0.882356	1.29148	NA	NA	FALSE
YGL025C	PGD1	0.335745	0.291722	129.255	0.585247	0.294204	1.98926	0.0466728	0.199077	1.63647	NA	NA	FALSE
YGL026C	TRP5	0.101037	0.123397	3042.11	0.129846	0.137459	0.944616	0.344855	0.598696	1.99547	C	716	FALSE
YML012W	ERV25	0.263224	0.151579	950.857	0.330652	0.156835	2.10829	0.0350062	0.150308	1.81575	A	112	TRUE
YGL028C	SCW11	-0.0906591	0.136611	885.13	-0.125537	0.157782	-0.795637	0.426243	0.686608	1.88569	C	935	TRUE
YGL029W	CGR1	-0.120134	0.221385	128.579	-0.320244	0.338873	-0.945027	0.344645	1	0.498265	NA	NA	FALSE
YGL030W	RPL30	-0.0997273	0.118598	5261.54	-0.12573	0.131054	-0.959379	0.337368	0.620695	1.81575	C	556	FALSE
YNL209W	SSB2	-0.217102	0.121204	17418.1	-0.249892	0.125907	-1.98474	0.0471729	0.1783	1.94417	B	329	FALSE
YGL032C	AGA2	-2.08944	0.585334	38.7165	-2.37193	0.558422	-4.24756	2.16114e-05	0.00672391	0.0639735	NA	NA	TRUE
YGL033W	HOP2	-0.012837	0.243735	4.26546	-0.419684	1.40225	-0.299293	0.764717	1	0.00188237	NA	NA	FALSE
YGL035C	MIG1	0.105761	0.177862	220.786	0.189095	0.228178	0.828717	0.407265	0.711675	1.63647	NA	NA	FALSE
YGL036W	NA	0.0787448	0.186225	165.641	0.161384	0.259322	0.622329	0.533726	0.818451	1.58181	NA	NA	FALSE
YGL037C	PNC1	0.0270081	0.145845	498.406	0.0409321	0.180179	0.227174	0.820288	0.889804	2.04514	NA	NA	FALSE
YHR204W	MNL1	-0.213658	0.277238	80.6813	-0.550412	0.361174	-1.52395	0.127521	0.723268	0.498265	B	295	TRUE
YGL039W	NA	-1.22222	0.196071	459.136	-1.27844	0.192698	-6.63442	3.25784e-11	3.53109e-09	1.81575	NA	NA	FALSE
YGL040C	HEM2	-0.214109	0.176638	494.076	-0.310128	0.193151	-1.60562	0.108357	0.306296	1.94417	D	1227	FALSE
YGL041W-A	NA	0.0811096	0.205523	92.5974	0.210055	0.320366	0.655673	0.512035	1	0.498265	C	887	FALSE
YGL043W	DST1	0.121994	0.168452	440.145	0.196196	0.205432	0.955041	0.339557	0.603357	1.94417	NA	NA	FALSE
YGL044C	RNA15	0.0824419	0.186891	152.985	0.168629	0.260466	0.647413	0.517365	0.834555	1.46824	NA	NA	FALSE
YGL045W	RIM8	-0.0486552	0.231217	28.7973	-0.290506	0.554149	-0.524239	0.600113	1	0.0451406	NA	NA	FALSE
YGL047W	ALG13	-0.0807787	0.224396	54.7144	-0.295023	0.412932	-0.71446	0.474943	1	0.546583	NA	NA	FALSE
YGL048C	RPT6	-0.100386	0.143855	900.511	-0.143581	0.168183	-0.853717	0.393262	0.640687	1.99547	D	1053	FALSE
YGL049C	TIF4632	-0.0618219	0.141368	570.142	-0.0937433	0.168783	-0.555407	0.578616	0.774636	1.94417	NA	NA	FALSE
YGL050W	TYW3	-0.252296	0.286278	86.3909	-0.560699	0.337769	-1.66001	0.096913	0.606943	0.546583	NA	NA	FALSE
YGL051W	MST27	-0.0238871	0.234065	18.9914	-0.211456	0.684675	-0.308841	0.757442	1	0.0451406	NA	NA	TRUE
YGL052W	NA	-0.0141821	0.24738	0.814599	-2.47698	3.31229	-0.747814	0.454572	1	0.0639735	NA	NA	FALSE
YGL053W	PRM8	-0.0640516	0.225702	44.945	-0.276091	0.458154	-0.602616	0.546764	1	0.543188	NA	NA	TRUE
YLR207W	HRD3	-0.212521	0.216221	191.115	-0.373724	0.249932	-1.4953	0.134836	0.452089	1.29148	B	227	TRUE
YMR011W	HXT2	0.227211	0.129216	2918.26	0.274317	0.134501	2.03951	0.0413989	0.158257	1.99547	A	1	TRUE
YGL056C	SDS23	0.201625	0.173616	393.032	0.292266	0.191969	1.52246	0.127893	0.359106	1.81575	NA	NA	FALSE
YGL057C	GEP7	-0.0873901	0.233484	47.7721	-0.372715	0.46295	-0.805087	0.42077	1	0.546583	NA	NA	FALSE
YGL058W	RAD6	0.00899737	0.160612	276.694	0.0152144	0.210893	0.0721426	0.942488	1	1.44154	C	926	FALSE
YGL059W	PKP2	-0.0210667	0.226489	29.4916	-0.126945	0.552687	-0.229687	0.818335	1	0.0639735	NA	NA	FALSE
YGL060W	YBP2	-0.082315	0.18951	159.062	-0.174035	0.268893	-0.647229	0.517484	0.841588	1.44154	NA	NA	FALSE
YGL061C	DUO1	0.0643361	0.204915	86.0783	0.177049	0.332227	0.532917	0.594091	1	0.543188	NA	NA	FALSE
YGL062W	PYC1	0.0926845	0.123328	2211.16	0.1204	0.137979	0.872594	0.382884	0.623234	2.04514	NA	NA	FALSE
YGL063W	PUS2	0.0435503	0.242321	11.686	0.53956	0.842711	0.640267	0.521999	1	0.0451406	D	1266	FALSE
YGL064C	MRH4	-0.0598841	0.207196	79.3256	-0.175575	0.346816	-0.506247	0.612683	1	0.498265	NA	NA	FALSE
YGL065C	ALG2	-0.203858	0.198879	236.569	-0.33371	0.228326	-1.46155	0.143864	0.440449	1.44154	NA	NA	TRUE
YGL066W	SGF73	0.154154	0.197088	180.568	0.281582	0.245856	1.14531	0.25208	0.569852	1.58181	NA	NA	FALSE
YGL067W	NPY1	0.0340256	0.175386	180.463	0.0668604	0.245943	0.271853	0.785735	1	1.44154	NA	NA	FALSE
YGL068W	MNP1	0.346921	0.205455	411.398	0.467552	0.204947	2.28133	0.0225288	0.101247	2.04514	NA	NA	FALSE
YGL070C	RPB9	-0.0447946	0.187062	153.875	-0.10091	0.279137	-0.361508	0.71772	1	1.29148	NA	NA	FALSE
YGL071W	AFT1	-0.143724	0.199654	189.603	-0.277369	0.257963	-1.07523	0.282273	0.632876	1.46824	NA	NA	FALSE
YGL072C	NA	0.00903393	0.245245	2.23658	0.528684	1.88839	0.279966	0.779503	1	0.00188237	NA	NA	FALSE
YGL073W	HSF1	0.156457	0.200512	187.259	0.291035	0.250512	1.16176	0.245334	0.562296	1.58181	NA	NA	FALSE
YGL075C	MPS2	-0.00278987	0.223352	32.7366	-0.0165373	0.520327	-0.0317826	0.974645	1	0.0639735	NA	NA	TRUE
YGL076C	RPL7A	-0.00254194	0.127976	9157.74	-0.00541707	0.149641	-0.0362005	0.971123	0.948011	2.04514	D	1109	FALSE
YDR367W	KEI1	-0.211945	0.232195	138.699	-0.407668	0.276791	-1.47284	0.140794	0.434883	1.44154	B	302	TRUE
YGL078C	DBP3	-0.0650149	0.138167	822.701	-0.0925635	0.163334	-0.566713	0.570909	0.754777	2.04514	NA	NA	FALSE
YGL079W	KXD1	-0.0400718	0.214418	54.585	-0.148913	0.408955	-0.36413	0.715761	1	0.546583	NA	NA	FALSE
YGL080W	MPC1	0.197548	0.218919	155.759	0.368504	0.261965	1.40669	0.159519	0.459049	1.46824	NA	NA	FALSE
YGL081W	NA	-0.0822264	0.261602	7.24049	-1.8018	1.17375	-1.53508	0.124764	1	0.00188237	NA	NA	FALSE
YGL082W	NA	-0.179791	0.209671	168.825	-0.333437	0.256987	-1.29749	0.194464	0.553917	1.29148	NA	NA	FALSE
YGL083W	SCY1	-0.089226	0.192812	152.586	-0.192365	0.273703	-0.702824	0.482165	0.816636	1.44154	NA	NA	FALSE
YLR259C	HSP60	-0.210863	0.121529	5992.89	-0.251866	0.126899	-1.98478	0.0471692	0.187458	1.81575	B	436	FALSE
YGL085W	LCL3	0.0911436	0.245319	29.4267	0.518754	0.549326	0.944346	0.344993	1	0.0639735	NA	NA	FALSE
YGL086W	MAD1	-0.234376	0.228572	207.502	-0.413	0.260628	-1.58463	0.11305	0.379137	1.46824	NA	NA	FALSE
YGL087C	MMS2	-0.0155759	0.183089	144.099	-0.031089	0.272578	-0.114055	0.909194	1	1.58181	NA	NA	FALSE
YGL088W	NA	0.0184271	0.242513	60.196	0.402641	1.13689	0.354161	0.723218	1	0.546583	NA	NA	FALSE
YDL015C	TSC13	-0.208687	0.142557	917.222	-0.266779	0.151671	-1.75893	0.0785893	0.260919	1.81575	B	188	TRUE
YGL090W	LIF1	-0.0671038	0.247298	15.5659	-0.695173	0.780174	-0.891049	0.372903	1	0.0955951	NA	NA	FALSE
YGL091C	NBP35	0.00899597	0.186083	132.37	0.0207507	0.282153	0.0735442	0.941373	1	1.63647	NA	NA	FALSE
YGL092W	NUP145	0.0140296	0.13617	761.97	0.0191846	0.162783	0.117854	0.906183	0.953032	1.88569	NA	NA	FALSE
YGL093W	SPC105	-0.153028	0.211626	138.756	-0.315482	0.277801	-1.13564	0.256107	0.602937	1.46824	NA	NA	FALSE
YGL094C	PAN2	-0.0927232	0.177082	212.453	-0.169437	0.23191	-0.730617	0.465013	0.77199	1.58181	NA	NA	FALSE
YGL095C	VPS45	-0.079636	0.18421	166.675	-0.160458	0.25515	-0.628876	0.52943	0.803642	1.63647	NA	NA	FALSE
YGL096W	TOS8	0.0182046	0.245496	3.02107	0.853946	1.66432	0.513089	0.607889	1	0.0451406	NA	NA	FALSE
YGL097W	SRM1	-0.00501337	0.136185	670.753	-0.00742275	0.163109	-0.0455078	0.963703	0.954712	1.99547	NA	NA	FALSE
YGL098W	USE1	-0.219278	0.288767	65.9939	-0.59443	0.381371	-1.55867	0.119076	0.67293	0.546583	NA	NA	TRUE
YGL099W	LSG1	-0.108887	0.14057	698.411	-0.151286	0.1617	-0.935598	0.34948	0.620288	1.88569	C	900	FALSE
YGL100W	SEH1	0.011674	0.153718	337.308	0.0186922	0.196122	0.0953092	0.924069	1	1.46824	NA	NA	FALSE
YGL101W	NA	-0.204515	0.22775	142.361	-0.39253	0.275093	-1.4269	0.153609	0.425767	1.63647	NA	NA	FALSE
YDR363W-A	SEM1	-0.214082	0.176586	394.89	-0.310012	0.194155	-1.59673	0.110327	0.299417	2.04514	A	166	FALSE
YGL104C	VPS73	-0.0845706	0.236768	39.7011	-0.407046	0.493603	-0.824643	0.409574	1	0.0955951	NA	NA	FALSE
YOR323C	PRO2	-0.206769	0.141125	1497.72	-0.264005	0.150312	-1.75637	0.0790245	0.243405	2.04514	B	335	FALSE
YGL106W	MLC1	-0.000717894	0.141848	583.43	-0.0013651	0.173163	-0.00788333	0.99371	0.988346	1.88569	NA	NA	FALSE
YGL107C	RMD9	0.12877	0.192995	167.225	0.245098	0.250947	0.976692	0.328722	0.721349	1.29148	NA	NA	FALSE
YGL108C	NA	0.0444254	0.213382	57.9536	0.15603	0.396362	0.393655	0.693836	1	0.546583	NA	NA	FALSE
YGL110C	CUE3	-0.103321	0.196938	141.308	-0.222543	0.276797	-0.803992	0.421401	0.806949	1.29148	NA	NA	FALSE
YGL111W	NSA1	-0.0300933	0.170274	360.878	-0.0569124	0.23374	-0.243486	0.807629	0.886059	2.04514	NA	NA	FALSE
YGL112C	TAF6	-0.0703076	0.167075	326.568	-0.1227	0.21749	-0.564166	0.572641	0.882356	1.46824	NA	NA	FALSE
YGL113W	SLD3	0.0586903	0.225718	41.6493	0.261892	0.469858	0.557384	0.577265	1	0.543188	NA	NA	FALSE
YGL114W	NA	-0.581616	0.342511	110.424	-0.821441	0.309072	-2.65777	0.00786606	0.130467	0.498265	NA	NA	TRUE
YGL115W	SNF4	0.0731559	0.169334	356.465	0.128786	0.219855	0.585777	0.558026	0.82054	1.63647	D	1173	FALSE
YGL116W	CDC20	-0.0171512	0.182571	143.669	-0.0380398	0.270203	-0.140782	0.888042	1	1.46824	NA	NA	FALSE
YGL117W	NA	0.0370855	0.234919	19.7464	0.29744	0.661185	0.449859	0.652812	1	0.0585975	NA	NA	FALSE
YGL119W	COQ8	-0.0317335	0.197112	108.39	-0.0852503	0.322305	-0.264502	0.791393	1	0.498265	NA	NA	FALSE
YGL120C	PRP43	0.0775016	0.124862	1266.61	0.101499	0.141453	0.71755	0.473035	0.699181	1.99547	C	1030	FALSE
YGL121C	GPG1	0.00573206	0.242822	5.26705	0.160075	1.28412	0.124658	0.900794	1	0.00188237	NA	NA	FALSE
YGL122C	NAB2	0.144685	0.148804	587.458	0.201611	0.168182	1.19876	0.23062	0.467802	2.04514	C	724	FALSE
YDL083C	RPS16B	-0.213634	0.12286	4060.91	-0.256267	0.128259	-1.99804	0.045712	0.182543	1.81575	A	33	FALSE
YGL124C	MON1	-0.0381087	0.215568	53.8667	-0.147092	0.416817	-0.352893	0.724169	1	0.498265	NA	NA	FALSE
YGL125W	MET13	-0.214896	0.241104	139.698	-0.432141	0.288847	-1.49609	0.134631	0.451778	1.29148	NA	NA	FALSE
YGL126W	SCS3	0.17461	0.258252	117.906	0.493147	0.369807	1.33353	0.182359	0.847976	0.500651	NA	NA	TRUE
YGL127C	SOH1	0.660722	0.35302	99.9858	0.895172	0.315046	2.8414	0.00449159	0.0839604	0.543188	NA	NA	FALSE
YGL128C	CWC23	0.0229974	0.220325	50.8928	0.106377	0.468669	0.226976	0.820442	1	0.546583	NA	NA	FALSE
YGL129C	RSM23	0.0311232	0.176946	174.067	0.0615624	0.250994	0.245275	0.806244	0.961821	1.63647	NA	NA	FALSE
YGL130W	CEG1	-0.0779265	0.177589	201.78	-0.147163	0.239136	-0.615393	0.538295	0.820522	1.58181	NA	NA	FALSE
YGL131C	SNT2	-0.0761467	0.21057	80.8847	-0.219732	0.347715	-0.631932	0.527431	1	0.546583	NA	NA	FALSE
YGL133W	ITC1	-0.114208	0.178557	266.463	-0.201592	0.227718	-0.885268	0.376012	0.723402	1.46824	NA	NA	FALSE
YGL134W	PCL10	-0.0422289	0.230508	28.8657	-0.260619	0.560862	-0.464676	0.642164	1	0.0585975	NA	NA	FALSE
YOR187W	TUF1	-0.205006	0.151017	791.195	-0.27122	0.162632	-1.66769	0.0953771	0.288183	1.88569	A	117	FALSE
YGL136C	MRM2	0.0411	0.235995	19.3105	0.334306	0.669997	0.498967	0.617802	1	0.00188237	NA	NA	FALSE
YGL137W	SEC27	-0.0872262	0.124266	2415.31	-0.113817	0.13994	-0.813323	0.416033	0.678704	1.88569	C	841	FALSE
YGL139W	FLC3	-0.341026	0.208079	333.304	-0.466412	0.208455	-2.23747	0.0252555	0.138416	1.46824	D	1217	TRUE
YGL140C	NA	-0.462381	0.226475	280.031	-0.598239	0.217971	-2.74458	0.00605882	0.0554023	1.29148	D	1259	TRUE
YGL141W	HUL5	-0.0529618	0.188566	149.605	-0.11957	0.280616	-0.426098	0.670037	0.937186	1.46824	NA	NA	FALSE
YGL142C	GPI10	-1.11402	0.354233	104.896	-1.29307	0.330644	-3.91078	9.20004e-05	0.00388158	0.533602	NA	NA	TRUE
YGL143C	MRF1	0.110181	0.238715	50.3072	0.414938	0.429177	0.966822	0.333633	1	0.498265	NA	NA	FALSE
YGL144C	ROG1	-0.379426	0.607602	35.1874	-1.22593	0.551556	-2.22267	0.0262379	1	0.0451406	NA	NA	FALSE
YGL145W	TIP20	-0.0760981	0.179217	185.133	-0.146897	0.2435	-0.603273	0.546327	0.86587	1.44154	NA	NA	FALSE
YGL146C	RRT6	-0.113582	0.27974	8.90006	-2.14994	1.11505	-1.92811	0.053842	1	0.0955951	NA	NA	TRUE
YGL147C	RPL9A	-0.168836	0.118824	7450.94	-0.203714	0.126447	-1.61106	0.107167	0.31056	1.88569	D	1115	FALSE
YGL148W	ARO2	0.437555	0.181456	2263.98	0.524992	0.177133	2.96383	0.00303831	0.0237966	1.88569	C	907	FALSE
YGL150C	INO80	-0.0173759	0.143123	492.927	-0.026372	0.175166	-0.150554	0.880327	0.943226	1.88569	NA	NA	FALSE
YGL151W	NUT1	-0.0370006	0.161134	308.238	-0.0631258	0.210608	-0.299731	0.764382	0.982498	1.46824	NA	NA	FALSE
YGL153W	PEX14	0.00783253	0.188958	127.472	0.0182519	0.293307	0.0622281	0.950381	1	0.498265	C	1037	FALSE
YGL154C	LYS5	0.0126416	0.228067	26.1712	0.0821229	0.581898	0.141129	0.887768	1	0.0451406	NA	NA	FALSE
YGL155W	CDC43	-0.00435114	0.198613	98.8999	-0.0130627	0.33203	-0.039342	0.968618	1	0.533602	NA	NA	FALSE
YGL156W	AMS1	-0.308028	0.407851	52.2215	-0.892368	0.449359	-1.98587	0.0470479	0.426751	0.498265	NA	NA	FALSE
YGL157W	ARI1	-0.223803	0.180485	384.263	-0.32475	0.197221	-1.64663	0.0996344	0.295468	1.88569	NA	NA	FALSE
YGL158W	RCK1	0.0118469	0.246312	1.34512	1.17038	2.47385	0.473098	0.636143	1	0.0639735	NA	NA	FALSE
YGL159W	NA	-0.131371	0.220487	98.5111	-0.324887	0.321074	-1.01188	0.311598	1	0.546583	NA	NA	FALSE
YGL160W	AIM14	-0.649172	0.334359	118.826	-0.867563	0.303231	-2.86106	0.00422221	0.0849137	0.500651	D	1086	TRUE
YBR025C	OLA1	-0.204814	0.124898	3953.83	-0.248222	0.131191	-1.89207	0.0584811	0.213734	1.81575	B	210	FALSE
YGL162W	SUT1	0.0290037	0.226385	33.6277	0.163512	0.538762	0.303495	0.761513	1	0.0451406	NA	NA	FALSE
YGL163C	RAD54	-0.0151616	0.199664	83.7317	-0.0440255	0.336817	-0.130711	0.896004	1	0.543188	NA	NA	FALSE
YGL164C	YRB30	-0.143498	0.225436	96.05	-0.35134	0.322129	-1.09068	0.275414	0.980261	0.533602	NA	NA	FALSE
YGL166W	CUP2	0.222972	0.300521	62.9359	0.639823	0.397829	1.60829	0.107772	0.668365	0.500651	NA	NA	FALSE
YGL167C	PMR1	-0.665493	0.175458	760.089	-0.733961	0.170537	-4.30382	1.67875e-05	0.000311125	1.88569	C	545	TRUE
YGL169W	SUA5	0.0122555	0.176948	165.192	0.0256794	0.252911	0.101535	0.919126	1	1.29148	NA	NA	FALSE
YGL170C	SPO74	-0.00639683	0.247066	0.344775	-1.25443	4.64972	-0.269786	0.787325	1	0.0639735	NA	NA	FALSE
YGL171W	ROK1	-0.0478882	0.148943	421.546	-0.0741829	0.184036	-0.403089	0.686883	0.834789	1.94417	NA	NA	FALSE
YGL172W	NUP49	0.290511	0.187004	384.619	0.394941	0.192621	2.05035	0.0403301	0.158257	1.94417	NA	NA	FALSE
YGL173C	XRN1	-0.270796	0.129199	2822.81	-0.319609	0.132099	-2.41946	0.0155434	0.0854752	1.81575	D	1039	FALSE
YGL174W	BUD13	-0.0205528	0.217434	44.6728	-0.0895158	0.450655	-0.198635	0.842548	1	0.543188	NA	NA	FALSE
YGL175C	SAE2	0.0159113	0.23737	12.6651	0.190111	0.831529	0.228629	0.819158	1	0.0585975	NA	NA	FALSE
YGL176C	NA	0.0750994	0.240684	27.0015	0.464411	0.572524	0.811165	0.417271	1	0.0451406	NA	NA	FALSE
YGL177W	NA	0.0173468	0.243743	5.54489	0.503257	1.27659	0.394221	0.693418	1	0.0639735	NA	NA	FALSE
YGL178W	MPT5	0.0390564	0.171069	216.024	0.0729573	0.233194	0.312862	0.754386	0.978292	1.46824	NA	NA	FALSE
YGL179C	TOS3	-0.0753476	0.230539	41.6871	-0.335667	0.471603	-0.711759	0.476614	1	0.543188	NA	NA	FALSE
YGL180W	ATG1	-0.0594193	0.20575	84.8293	-0.170129	0.342477	-0.496759	0.619359	1	0.533602	NA	NA	FALSE
YGL181W	GTS1	0.0695561	0.168582	261.256	0.122298	0.220083	0.55569	0.578422	0.931212	1.29148	NA	NA	FALSE
YGL182C	NA	0.0265858	0.247534	2.01975	1.81951	2.00998	0.905238	0.365339	1	0.0639735	NA	NA	FALSE
YGL183C	MND1	-0.0106109	0.246575	1.02203	-1.19192	2.78461	-0.428039	0.668623	1	0.0955951	NA	NA	FALSE
YGL184C	STR3	0.214792	0.306028	54.8261	0.690187	0.427671	1.61383	0.106565	0.639823	0.543188	NA	NA	FALSE
YGL185C	NA	0.0186789	0.206299	66.91	0.0591148	0.37096	0.159356	0.873388	1	0.546583	NA	NA	FALSE
YDR064W	RPS13	-0.202381	0.130455	9107.2	-0.24981	0.13784	-1.81232	0.0699365	0.231757	1.94417	B	217	FALSE
YGL187C	COX4	0.103536	0.200294	135.133	0.229007	0.284184	0.805838	0.420336	0.770831	1.44154	NA	NA	FALSE
YGL188C-A	NA	-0.0215872	0.240868	9.30895	-0.362473	0.975919	-0.371417	0.710327	1	0.00188237	NA	NA	FALSE
YGL200C	EMP24	-0.250635	0.152547	740.285	-0.319811	0.15922	-2.00862	0.0445779	0.171212	1.94417	A	29	TRUE
YGL190C	CDC55	-0.0749744	0.163175	285.706	-0.125414	0.207451	-0.604551	0.545478	0.864935	1.44154	NA	NA	FALSE
YGL191W	COX13	0.2745	0.20766	255.506	0.407476	0.21876	1.86266	0.0625102	0.260919	1.44154	NA	NA	FALSE
YGL194C	HOS2	0.0477301	0.183886	146.124	0.101319	0.266682	0.379925	0.704001	0.928511	1.58181	NA	NA	FALSE
YGL194C-A	NA	-0.0307625	0.23484	18.2492	-0.267537	0.686971	-0.389444	0.696948	1	0.0955951	NA	NA	TRUE
YGL195W	GCN1	-0.208017	0.125484	4983.76	-0.251804	0.131644	-1.91276	0.0557787	0.19606	1.99547	NA	NA	FALSE
YGL196W	DSD1	-0.232579	0.239983	137.674	-0.436507	0.277189	-1.57476	0.115311	0.366075	1.58181	NA	NA	FALSE
YGL197W	MDS3	-0.0465971	0.163632	272.717	-0.0813621	0.213887	-0.380397	0.70365	0.916528	1.63647	NA	NA	FALSE
YIR022W	SEC11	-0.201976	0.210033	205.755	-0.352191	0.246339	-1.4297	0.152804	0.454796	1.44154	B	269	TRUE
YBR121C	GRS1	-0.200013	0.11925	4265.51	-0.239261	0.124942	-1.91498	0.0554953	0.202903	1.88569	A	141	FALSE
YGL201C	MCM6	-0.199638	0.172524	403.675	-0.289786	0.191698	-1.51168	0.130616	0.363361	1.81575	NA	NA	FALSE
YGL202W	ARO8	0.00854921	0.120238	2296.72	0.015444	0.137564	0.112268	0.910611	0.954712	1.88569	D	1145	FALSE
YDR410C	STE14	-0.200236	0.233355	124.644	-0.405284	0.287259	-1.41087	0.158283	0.770831	0.543188	B	412	TRUE
YGL204C	NA	-0.145049	0.266831	38.3016	-0.630106	0.489053	-1.28842	0.1976	1	0.0585975	NA	NA	FALSE
YGL205W	POX1	-0.00537365	0.246017	1.22947	-0.516297	2.57736	-0.20032	0.84123	1	0.0585975	NA	NA	FALSE
YGL206C	CHC1	-0.0373152	0.114112	5213.02	-0.047437	0.128118	-0.37026	0.711189	0.862982	1.88569	D	1221	FALSE
YGL207W	SPT16	-0.179237	0.136244	1736.73	-0.22954	0.147107	-1.56036	0.118676	0.334189	1.88569	C	1032	FALSE
YGL208W	SIP2	0.104449	0.23296	55.722	0.370453	0.410116	0.903288	0.366373	1	0.543188	NA	NA	FALSE
YGL209W	MIG2	0.162745	0.210669	141.916	0.320182	0.268487	1.19254	0.233049	0.612543	1.29148	NA	NA	FALSE
YGL210W	YPT32	0.0172299	0.187463	134.45	0.0397484	0.28536	0.139292	0.889219	1	1.29148	NA	NA	FALSE
YGL211W	NCS6	0.176415	0.237949	103.009	0.408233	0.316267	1.29079	0.196777	0.884703	0.500651	NA	NA	FALSE
YGL212W	VAM7	0.284951	0.327407	75.7682	0.663376	0.365772	1.81363	0.069734	0.527902	0.500651	NA	NA	FALSE
YGL213C	SKI8	-0.114069	0.166649	305.324	-0.184617	0.204183	-0.904174	0.365903	0.692193	1.58181	NA	NA	FALSE
YGL214W	NA	-0.00514653	0.247033	0.234912	-0.592488	4.94414	-0.119837	0.904613	1	0.0585975	NA	NA	FALSE
[truncated: 4,014 more rows]
